# Supplementary material for: A gene network database for the identification of key genes for diagnosis, prognosis, and treatment in sepsis
Source: Sci Rep. 2023 Dec 9;13:21815. doi: 10.1038/s41598-023-49311-x (PMC10710458; doi:10.1038/s41598-023-49311-x)
Supplement: Supplementary file 1 — Supplementary Table 1. [file 41598_2023_49311_MOESM1_ESM.xlsx]

## Sheet: Supplementary Table 1
Table S1 All the module genes and connectivity information															Legend
EnsemblID	colorNEW	kTotal	kWithin	kOut	kDiff	symbol	description								colorNEW: the module color assignment for each gene in the network
ENSG00000000419	39	25.4531	5.7765	19.6766	-13.9001	DPM1	dolichyl-phosphate mannosyltransferase subunit 1, catalytic(DPM1)								kTotal: the total connectivity (total degree) of each gene in the network
ENSG00000000457	5	8.07369	2.87754	5.19615	-2.3186	SCYL3	SCY1 like pseudokinase 3(SCYL3)								kWithin: the within-module connectivity of each gene, i.e., the number of connections it has with other genes within the same module
ENSG00000000460	17	6.52419	2.11339	4.4108	-2.29742	C1orf112	chromosome 1 open reading frame 112(C1orf112)								kOut: the out-module connectivity of each gene, i.e., the number of connections it has with genes outside its own module.
ENSG00000000938	6	46.8113	21.556	25.2553	-3.69933	FGR	FGR proto-oncogene, Src family tyrosine kinase(FGR)								kDiff: the difference between kWithin and kOut
ENSG00000000971	2	4.09989	1.98716	2.11273	-0.125568	CFH	complement factor H(CFH)								symbol: gene names
ENSG00000001036	3	7.02368	1.5126	5.51109	-3.99849	FUCA2	alpha-L-fucosidase 2(FUCA2)								description: functional annotations
ENSG00000001084	67	27.4024	4.57522	22.8272	-18.2519	GCLC	glutamate-cysteine ligase catalytic subunit(GCLC)
ENSG00000001167	5	107.66	42.0105	65.6498	-23.6392	NFYA	nuclear transcription factor Y subunit alpha(NFYA)
ENSG00000001460	14	5.07374	1.99708	3.07667	-1.07959	STPG1	sperm tail PG-rich repeat containing 1(STPG1)
ENSG00000001461	14	76.7657	43.2771	33.4886	9.78846	NIPAL3	NIPA like domain containing 3(NIPAL3)
ENSG00000001497	14	69.6023	37.163	32.4392	4.72376	LAS1L	LAS1 like ribosome biogenesis factor(LAS1L)
ENSG00000001561	1	124.384	88.0971	36.2871	51.81	ENPP4	ectonucleotide pyrophosphatase/phosphodiesterase 4(ENPP4)
ENSG00000001629	1	203.5	119.8	83.6997	36.1004	ANKIB1	ankyrin repeat and IBR domain containing 1(ANKIB1)
ENSG00000001631	1	179.686	106.273	73.4125	32.8609	KRIT1	KRIT1 ankyrin repeat containing(KRIT1)
ENSG00000002016	2	9.29245	4.20409	5.08837	-0.884281	RAD52	RAD52 homolog, DNA repair protein(RAD52)
ENSG00000002330	20	139.886	65.5902	74.2956	-8.7055	BAD	BCL2 associated agonist of cell death(BAD)
ENSG00000002549	34	12.5984	7.1802	5.41817	1.76202	LAP3	leucine aminopeptidase 3(LAP3)
ENSG00000002586	14	46.5451	15.5296	31.0155	-15.4858	CD99	CD99 molecule (Xg blood group)(CD99)
ENSG00000002587	43	4.28429	1.40109	2.8832	-1.48211	HS3ST1	heparan sulfate-glucosamine 3-sulfotransferase 1(HS3ST1)
ENSG00000002726	33	2.02539	0.692936	1.33246	-0.639522	AOC1	amine oxidase copper containing 1(AOC1)
ENSG00000002822	3	89.038	52.1699	36.8681	15.3018	MAD1L1	mitotic arrest deficient 1 like 1(MAD1L1)
ENSG00000002834	6	20.917	8.65795	12.259	-3.60109	LASP1	LIM and SH3 protein 1(LASP1)
ENSG00000002919	33	100.243	27.6268	72.6165	-44.9897	SNX11	sorting nexin 11(SNX11)
ENSG00000002933	0	2.03864	0.793194	1.24545	-0.452255	TMEM176A	transmembrane protein 176A(TMEM176A)
ENSG00000003056	40	54.1712	5.19458	48.9766	-43.782	M6PR	mannose-6-phosphate receptor, cation dependent(M6PR)
ENSG00000003137	0	0.523744	0.0196173	0.504126	-0.484509	CYP26B1	cytochrome P450 family 26 subfamily B member 1(CYP26B1)
ENSG00000003147	33	5.12707	1.48894	3.63812	-2.14918	ICA1	islet cell autoantigen 1(ICA1)
ENSG00000003249	14	4.83588	1.53657	3.29931	-1.76274	DBNDD1	dysbindin domain containing 1(DBNDD1)
ENSG00000003393	1	48.7231	33.4027	15.3204	18.0823	ALS2	alsin Rho guanine nucleotide exchange factor ALS2(ALS2)
ENSG00000003400	34	5.3214	2.55533	2.76607	-0.210738	CASP10	caspase 10(CASP10)
ENSG00000003402	5	52.0943	36.8737	15.2206	21.6531	CFLAR	CASP8 and FADD like apoptosis regulator(CFLAR)
ENSG00000003436	37	11.4309	3.69254	7.73837	-4.04584	TFPI	tissue factor pathway inhibitor(TFPI)
ENSG00000003509	5	29.1984	14.1553	15.0431	-0.887821	NDUFAF7	NADH:ubiquinone oxidoreductase complex assembly factor 7(NDUFAF7)
ENSG00000003756	1	25.9993	13.0039	12.9953	0.00863791	RBM5	RNA binding motif protein 5(RBM5)
ENSG00000004059	20	118.149	52.1205	66.0289	-13.9084	ARF5	ADP ribosylation factor 5(ARF5)
ENSG00000004139	14	49.2204	28.9108	20.3096	8.60125	SARM1	sterile alpha and TIR motif containing 1(SARM1)
ENSG00000004142	20	136.549	71.7034	64.8452	6.85817	POLDIP2	DNA polymerase delta interacting protein 2(POLDIP2)
ENSG00000004399	46	12.3212	1.95536	10.3659	-8.4105	PLXND1	plexin D1(PLXND1)
ENSG00000004455	30	49.7234	8.1675	41.5558	-33.3883	AK2	adenylate kinase 2(AK2)
ENSG00000004468	17	13.349	3.82843	9.5206	-5.69217	CD38	CD38 molecule(CD38)
ENSG00000004478	30	7.72097	1.83497	5.886	-4.05103	FKBP4	FKBP prolyl isomerase 4(FKBP4)
ENSG00000004487	14	80.3285	43.4333	36.8952	6.53811	KDM1A	lysine demethylase 1A(KDM1A)
ENSG00000004534	14	19.0103	8.92022	10.0901	-1.16987	RBM6	RNA binding motif protein 6(RBM6)
ENSG00000004660	33	57.4238	18.515	38.9088	-20.3938	CAMKK1	calcium/calmodulin dependent protein kinase kinase 1(CAMKK1)
ENSG00000004700	2	174.683	74.7671	99.9158	-25.1487	RECQL	RecQ like helicase(RECQL)
ENSG00000004766	2	73.945	35.2964	38.6487	-3.35233	VPS50	VPS50 subunit of EARP/GARPII complex(VPS50)
ENSG00000004777	6	20.3817	6.00847	14.3732	-8.36475	ARHGAP33	Rho GTPase activating protein 33(ARHGAP33)
ENSG00000004779	30	37.4911	11.7061	25.7849	-14.0788	NDUFAB1	NADH:ubiquinone oxidoreductase subunit AB1(NDUFAB1)
ENSG00000004799	1	13.2233	7.12856	6.09478	1.03378	PDK4	pyruvate dehydrogenase kinase 4(PDK4)
ENSG00000004809	23	2.37532	0.583425	1.79189	-1.20847	SLC22A16	solute carrier family 22 member 16(SLC22A16)
ENSG00000004838	3	8.59377	4.04049	4.55329	-0.512797	ZMYND10	zinc finger MYND-type containing 10(ZMYND10)
ENSG00000004864	5	11.541	4.22034	7.32066	-3.10032	SLC25A13	solute carrier family 25 member 13(SLC25A13)
ENSG00000004866	36	6.34775	0.902114	5.44563	-4.54352	ST7-OT3	ST7 overlapping transcript 3(ST7-OT3)
ENSG00000004897	2	88.2386	36.9155	51.3231	-14.4077	CDC27	cell division cycle 27(CDC27)
ENSG00000004939	23	13.9256	11.6154	2.3102	9.30521	SLC4A1	solute carrier family 4 member 1 (Diego blood group)(SLC4A1)
ENSG00000004961	23	8.32283	1.25266	7.07018	-5.81752	HCCS	holocytochrome c synthase(HCCS)
ENSG00000004975	3	52.7677	32.5382	20.2296	12.3086	DVL2	dishevelled segment polarity protein 2(DVL2)
ENSG00000005007	6	59.1407	29.8155	29.3252	0.490242	UPF1	UPF1 RNA helicase and ATPase(UPF1)
ENSG00000005020	5	43.6746	32.1702	11.5043	20.6659	SKAP2	src kinase associated phosphoprotein 2(SKAP2)
ENSG00000005022	3	73.3464	28.3256	45.0208	-16.6952	SLC25A5	solute carrier family 25 member 5(SLC25A5)
ENSG00000005059	2	55.6856	27.9347	27.7509	0.183765	MCUB	mitochondrial calcium uniporter dominant negative subunit beta(MCUB)
ENSG00000005075	20	97.1879	40.4952	56.6926	-16.1974	POLR2J	RNA polymerase II subunit J(POLR2J)
ENSG00000005100	2	21.8389	12.32	9.51893	2.80103	DHX33	DEAH-box helicase 33(DHX33)
ENSG00000005102	14	1.71124	0.550497	1.16074	-0.610242	MEOX1	mesenchyme homeobox 1(MEOX1)
ENSG00000005156	14	20.5322	10.9269	9.6053	1.32161	LIG3	DNA ligase 3(LIG3)
ENSG00000005175	2	41.4747	20.0862	21.3885	-1.30238	RPAP3	RNA polymerase II associated protein 3(RPAP3)
ENSG00000005187	2	4.4493	2.36054	2.08876	0.271785	ACSM3	acyl-CoA synthetase medium chain family member 3(ACSM3)
ENSG00000005189	17	6.7179	4.40008	2.31782	2.08226	REXO5	RNA exonuclease 5(REXO5)
ENSG00000005194	30	54.5597	9.42927	45.1305	-35.7012	CIAPIN1	cytokine induced apoptosis inhibitor 1(CIAPIN1)
ENSG00000005206	3	67.0418	41.91	25.1317	16.7783	SPPL2B	signal peptide peptidase like 2B(SPPL2B)
ENSG00000005238	33	50.3943	12.2135	38.1808	-25.9673	FAM214B	family with sequence similarity 214 member B(FAM214B)
ENSG00000005243	3	4.50907	1.53423	2.97484	-1.44062	COPZ2	COPI coat complex subunit zeta 2(COPZ2)
ENSG00000005249	37	15.2487	7.35225	7.89646	-0.544212	PRKAR2B	protein kinase cAMP-dependent type II regulatory subunit beta(PRKAR2B)
ENSG00000005302	5	53.2278	33.3282	19.8996	13.4286	MSL3	MSL complex subunit 3(MSL3)
ENSG00000005339	5	29.1561	15.0988	14.0572	1.04161	CREBBP	CREB binding protein(CREBBP)
ENSG00000005379	3	8.99902	4.78072	4.2183	0.562422	TSPOAP1	TSPO associated protein 1(TSPOAP1)
ENSG00000005381	59	8.09574	4.59841	3.49733	1.10108	MPO	myeloperoxidase(MPO)
ENSG00000005436	2	107.681	82.8515	24.8296	58.0219	GCFC2	GC-rich sequence DNA-binding factor 2(GCFC2)
ENSG00000005448	3	72.6417	43.2747	29.367	13.9076	WDR54	WD repeat domain 54(WDR54)
ENSG00000005469	2	79.1551	54.8923	24.2628	30.6295	CROT	carnitine O-octanoyltransferase(CROT)
ENSG00000005471	43	15.6603	4.15417	11.5061	-7.35192	ABCB4	ATP binding cassette subfamily B member 4(ABCB4)
ENSG00000005483	1	56.9044	30.1144	26.79	3.32438	KMT2E	lysine methyltransferase 2E (inactive)(KMT2E)
ENSG00000005486	6	144.241	67.6511	76.5897	-8.93861	RHBDD2	rhomboid domain containing 2(RHBDD2)
ENSG00000005513	2	4.60386	2.2861	2.31776	-0.0316661	SOX8	SRY-box transcription factor 8(SOX8)
ENSG00000005700	2	190.897	104.947	85.9504	18.9965	IBTK	inhibitor of Bruton tyrosine kinase(IBTK)
ENSG00000005801	2	122.241	82.3343	39.9071	42.4272	ZNF195	zinc finger protein 195(ZNF195)
ENSG00000005810	2	92.7589	61.1978	31.5611	29.6368	MYCBP2	MYC binding protein 2(MYCBP2)
ENSG00000005812	1	273.28	205.721	67.5597	138.161	FBXL3	F-box and leucine rich repeat protein 3(FBXL3)
ENSG00000005844	3	18.7942	9.19193	9.6023	-0.410367	ITGAL	integrin subunit alpha L(ITGAL)
ENSG00000005882	3	27.8603	13.9189	13.9414	-0.02247	PDK2	pyruvate dehydrogenase kinase 2(PDK2)
ENSG00000005884	3	22.7848	10.8999	11.8848	-0.984921	ITGA3	integrin subunit alpha 3(ITGA3)
ENSG00000005889	1	157.769	114.227	43.5413	70.6861	ZFX	zinc finger protein X-linked(ZFX)
ENSG00000005893	5	77.4589	45.5694	31.8894	13.68	LAMP2	lysosomal associated membrane protein 2(LAMP2)
ENSG00000005961	37	18.4837	9.37396	9.10973	0.264223	ITGA2B	integrin subunit alpha 2b(ITGA2B)
ENSG00000006007	23	15.4348	8.50891	6.92584	1.58307	GDE1	glycerophosphodiester phosphodiesterase 1(GDE1)
ENSG00000006015	3	137.697	71.7701	65.9272	5.8429	REX1BD	required for excision 1-B domain containing(REX1BD)
ENSG00000006025	3	77.7114	49.9963	27.7151	22.2812	OSBPL7	oxysterol binding protein like 7(OSBPL7)
ENSG00000006062	3	54.6503	36.329	18.3213	18.0077	MAP3K14	mitogen-activated protein kinase kinase kinase 14(MAP3K14)
ENSG00000006125	14	13.4029	5.76564	7.63724	-1.8716	AP2B1	adaptor related protein complex 2 subunit beta 1(AP2B1)
ENSG00000006194	3	28.8472	11.3576	17.4896	-6.13192	ZNF263	zinc finger protein 263(ZNF263)
ENSG00000006282	3	11.8507	7.29801	4.55273	2.74528	SPATA20	spermatogenesis associated 20(SPATA20)
ENSG00000006327	6	44.0671	21.775	22.2921	-0.517084	TNFRSF12A	TNF receptor superfamily member 12A(TNFRSF12A)
ENSG00000006432	2	25.3085	13.8884	11.4201	2.46834	MAP3K9	mitogen-activated protein kinase kinase kinase 9(MAP3K9)
ENSG00000006451	2	57.9696	34.713	23.2566	11.4564	RALA	RAS like proto-oncogene A(RALA)
ENSG00000006459	1	151.404	97.0249	54.3786	42.6464	KDM7A	lysine demethylase 7A(KDM7A)
ENSG00000006530	2	57.9346	34.0413	23.8932	10.1481	AGK	acylglycerol kinase(AGK)
ENSG00000006534	6	87.2811	39.9524	47.3288	-7.37638	ALDH3B1	aldehyde dehydrogenase 3 family member B1(ALDH3B1)
ENSG00000006555	52	15.425	1.39351	14.0314	-12.6379	TTC22	tetratricopeptide repeat domain 22(TTC22)
ENSG00000006576	1	249.553	150.819	98.7339	52.0848	PHTF2	putative homeodomain transcription factor 2(PHTF2)
ENSG00000006607	2	10.6506	6.36572	4.28487	2.08085	FARP2	FERM, ARH/RhoGEF and pleckstrin domain protein 2(FARP2)
ENSG00000006625	40	12.8362	1.90456	10.9317	-9.02711	GGCT	gamma-glutamylcyclotransferase(GGCT)
ENSG00000006634	2	65.3072	44.0722	21.235	22.8371	DBF4	DBF4 zinc finger(DBF4)
ENSG00000006638	37	10.753	2.87534	7.87768	-5.00234	TBXA2R	thromboxane A2 receptor(TBXA2R)
ENSG00000006652	5	90.8224	63.4304	27.3919	36.0385	IFRD1	interferon related developmental regulator 1(IFRD1)
ENSG00000006695	30	17.4862	3.16251	14.3237	-11.1612	COX10	cytochrome c oxidase assembly factor heme A:farnesyltransferase COX10(COX10)
ENSG00000006712	20	23.6114	7.57412	16.0373	-8.46317	PAF1	PAF1 homolog, Paf1/RNA polymerase II complex component(PAF1)
ENSG00000006715	2	38.2085	18.6193	19.5892	-0.969861	VPS41	VPS41 subunit of HOPS complex(VPS41)
ENSG00000006744	3	67.6535	35.2865	32.367	2.91946	ELAC2	elaC ribonuclease Z 2(ELAC2)
ENSG00000006756	33	10.3861	3.6305	6.75561	-3.12511	ARSD	arylsulfatase D(ARSD)
ENSG00000006757	30	2.72917	0.601457	2.12771	-1.52625	PNPLA4	patatin like phospholipase domain containing 4(PNPLA4)
ENSG00000006831	14	5.01965	1.67357	3.34607	-1.6725	ADIPOR2	adiponectin receptor 2(ADIPOR2)
ENSG00000007038	3	3.0266	1.36877	1.65783	-0.289055	PRSS21	serine protease 21(PRSS21)
ENSG00000007047	6	77.6584	31.586	46.0725	-14.4865	MARK4	microtubule affinity regulating kinase 4(MARK4)
ENSG00000007080	36	97.3539	15.4027	81.9512	-66.5485	CCDC124	coiled-coil domain containing 124(CCDC124)
ENSG00000007129	20	19.6976	5.91921	13.7783	-7.85914	CEACAM21	CEA cell adhesion molecule 21(CEACAM21)
ENSG00000007168	1	63.4459	36.2886	27.1574	9.13118	PAFAH1B1	platelet activating factor acetylhydrolase 1b regulatory subunit 1(PAFAH1B1)
ENSG00000007202	14	34.874	17.086	17.7879	-0.701887	BLTP2	bridge-like lipid transfer protein family member 2(BLTP2)
ENSG00000007237	33	51.8575	20.7543	31.1032	-10.3489	GAS7	growth arrest specific 7(GAS7)
ENSG00000007255	3	76.6038	49.6515	26.9522	22.6993	TRAPPC6A	trafficking protein particle complex subunit 6A(TRAPPC6A)
ENSG00000007264	3	55.4406	32.669	22.7715	9.89752	MATK	megakaryocyte-associated tyrosine kinase(MATK)
ENSG00000007312	43	26.3883	2.92114	23.4672	-20.5461	CD79B	CD79b molecule(CD79B)
ENSG00000007341	33	3.38136	1.14041	2.24095	-1.10054	ST7L	suppression of tumorigenicity 7 like(ST7L)
ENSG00000007350	14	3.42861	1.44081	1.9878	-0.546985	TKTL1	transketolase like 1(TKTL1)
ENSG00000007376	20	191.581	92.6463	98.9349	-6.28863	RPUSD1	RNA pseudouridine synthase domain containing 1(RPUSD1)
ENSG00000007392	2	34.2611	11.8876	22.3736	-10.486	LUC7L	LUC7 like(LUC7L)
ENSG00000007402	14	18.5363	9.41445	9.12188	0.29257	CACNA2D2	calcium voltage-gated channel auxiliary subunit alpha2delta 2(CACNA2D2)
ENSG00000007516	3	4.96033	1.81223	3.1481	-1.33588	BAIAP3	BAI1 associated protein 3(BAIAP3)
ENSG00000007520	20	184.852	95.2947	89.5576	5.73708	TSR3	TSR3 ribosome maturation factor(TSR3)
ENSG00000007541	20	78.8432	29.9413	48.9019	-18.9606	PIGQ	phosphatidylinositol glycan anchor biosynthesis class Q(PIGQ)
ENSG00000007545	1	9.66601	4.22089	5.44512	-1.22422	CRAMP1	cramped chromatin regulator homolog 1(CRAMP1)
ENSG00000007866	33	13.8272	7.06046	6.76674	0.293716	TEAD3	TEA domain transcription factor 3(TEAD3)
ENSG00000007923	3	58.5507	25.7687	32.782	-7.01322	DNAJC11	DnaJ heat shock protein family (Hsp40) member C11(DNAJC11)
ENSG00000007944	5	16.1478	8.11853	8.02924	0.0892974	MYLIP	myosin regulatory light chain interacting protein(MYLIP)
ENSG00000007968	20	12.0549	3.50986	8.54505	-5.03519	E2F2	E2F transcription factor 2(E2F2)
ENSG00000008018	20	38.4921	15.5802	22.9119	-7.33163	PSMB1	proteasome 20S subunit beta 1(PSMB1)
ENSG00000008083	50	14.1878	1.97227	12.2155	-10.2432	JARID2	jumonji and AT-rich interaction domain containing 2(JARID2)
ENSG00000008086	5	61.9213	43.3506	18.5707	24.7798	CDKL5	cyclin dependent kinase like 5(CDKL5)
ENSG00000008128	18	9.37043	1.70444	7.66599	-5.96156	CDK11A	cyclin dependent kinase 11A(CDK11A)
ENSG00000008130	56	41.3011	17.3726	23.9285	-6.55591	NADK	NAD kinase(NADK)
ENSG00000008226	0	1.91304	0.0613448	1.8517	-1.79035	DLEC1	DLEC1 cilia and flagella associated protein(DLEC1)
ENSG00000008256	5	6.75575	3.02821	3.72754	-0.699326	CYTH3	cytohesin 3(CYTH3)
ENSG00000008277	2	59.861	44.1929	15.6681	28.5248	ADAM22	ADAM metallopeptidase domain 22(ADAM22)
ENSG00000008282	1	66.1217	40.4688	25.6529	14.816	SYPL1	synaptophysin like 1(SYPL1)
ENSG00000008283	14	11.2485	3.87903	7.36942	-3.49039	CYB561	cytochrome b561(CYB561)
ENSG00000008294	5	121.175	45.1216	76.0536	-30.932	SPAG9	sperm associated antigen 9(SPAG9)
ENSG00000008300	3	5.22479	2.21849	3.0063	-0.787802	CELSR3	cadherin EGF LAG seven-pass G-type receptor 3(CELSR3)
ENSG00000008311	2	19.305	9.92	9.385	0.535003	AASS	aminoadipate-semialdehyde synthase(AASS)
ENSG00000008324	35	16.8794	6.6409	10.2386	-3.59766	SS18L2	SS18 like 2(SS18L2)
ENSG00000008382	20	119.298	58.1828	61.1148	-2.93206	MPND	MPN domain containing(MPND)
ENSG00000008394	33	15.4368	6.72604	8.71077	-1.98474	MGST1	microsomal glutathione S-transferase 1(MGST1)
ENSG00000008405	2	127.027	71.9575	55.0694	16.8882	CRY1	cryptochrome circadian regulator 1(CRY1)
ENSG00000008438	33	55.7756	20.5739	35.2017	-14.6278	PGLYRP1	peptidoglycan recognition protein 1(PGLYRP1)
ENSG00000008441	23	42.0005	35.0029	6.99762	28.0052	NFIX	nuclear factor I X(NFIX)
ENSG00000008513	14	6.89692	2.69524	4.20168	-1.50644	ST3GAL1	ST3 beta-galactoside alpha-2,3-sialyltransferase 1(ST3GAL1)
ENSG00000008516	56	39.7635	18.8003	20.9632	-2.16283	MMP25	matrix metallopeptidase 25(MMP25)
ENSG00000008517	14	67.7963	31.9386	35.8577	-3.91905	IL32	interleukin 32(IL32)
ENSG00000008710	3	37.352	26.9702	10.3818	16.5883	PKD1	polycystin 1, transient receptor potential channel interacting(PKD1)
ENSG00000008838	3	82.4426	57.6903	24.7523	32.9379	MED24	mediator complex subunit 24(MED24)
ENSG00000008853	3	9.37933	5.08851	4.29082	0.797684	RHOBTB2	Rho related BTB domain containing 2(RHOBTB2)
ENSG00000008869	2	125.959	48.8098	77.1495	-28.3397	HEATR5B	HEAT repeat containing 5B(HEATR5B)
ENSG00000008952	1	13.7121	4.04023	9.6719	-5.63167	SEC62	SEC62 homolog, preprotein translocation factor(SEC62)
ENSG00000008988	42	35.9165	13.9029	22.0136	-8.11071	RPS20	ribosomal protein S20(RPS20)
ENSG00000009307	2	87.7494	61.9454	25.804	36.1414	CSDE1	cold shock domain containing E1(CSDE1)
ENSG00000009335	2	45.5656	21.0054	24.5602	-3.55472	UBE3C	ubiquitin protein ligase E3C(UBE3C)
ENSG00000009413	1	171.452	106.313	65.1397	41.1729	REV3L	REV3 like, DNA directed polymerase zeta catalytic subunit(REV3L)
ENSG00000009694	5	20.1006	12.2396	7.86102	4.3786	TENM1	teneurin transmembrane protein 1(TENM1)
ENSG00000009780	2	26.924	19.0123	7.91174	11.1006	FAM76A	family with sequence similarity 76 member A(FAM76A)
ENSG00000009790	14	39.907	18.0737	21.8333	-3.75953	TRAF3IP3	TRAF3 interacting protein 3(TRAF3IP3)
ENSG00000009830	20	2.92017	0.779617	2.14055	-1.36094	POMT2	protein O-mannosyltransferase 2(POMT2)
ENSG00000009844	61	64.4996	6.20777	58.2918	-52.084	VTA1	vesicle trafficking 1(VTA1)
ENSG00000009954	14	86.2335	34.1782	52.0553	-17.8771	BAZ1B	bromodomain adjacent to zinc finger domain 1B(BAZ1B)
ENSG00000010017	1	53.251	35.5739	17.6771	17.8968	RANBP9	RAN binding protein 9(RANBP9)
ENSG00000010030	34	21.0925	14.7159	6.37661	8.33925	ETV7	ETS variant transcription factor 7(ETV7)
ENSG00000010072	1	58.7366	40.1691	18.5675	21.6016	SPRTN	SprT-like N-terminal domain(SPRTN)
ENSG00000010165	3	49.039	21.6101	27.4289	-5.81884	METTL13	methyltransferase 13, eEF1A lysine and N-terminal methyltransferase(METTL13)
ENSG00000010219	20	2.89826	0.689639	2.20862	-1.51898	DYRK4	dual specificity tyrosine phosphorylation regulated kinase 4(DYRK4)
ENSG00000010244	2	68.365	50.3744	17.9906	32.3838	ZNF207	zinc finger protein 207(ZNF207)
ENSG00000010256	20	152.664	80.3626	72.3019	8.06075	UQCRC1	ubiquinol-cytochrome c reductase core protein 1(UQCRC1)
ENSG00000010270	61	30.2337	5.70842	24.5253	-18.8169	STARD3NL	STARD3 N-terminal like(STARD3NL)
ENSG00000010278	5	2.72476	0.713973	2.01079	-1.29682	CD9	CD9 molecule(CD9)
ENSG00000010292	14	10.4289	3.57287	6.85605	-3.28318	NCAPD2	non-SMC condensin I complex subunit D2(NCAPD2)
ENSG00000010295	3	23.2507	12.0237	11.2271	0.796601	IFFO1	intermediate filament family orphan 1(IFFO1)
ENSG00000010310	14	20.2463	9.87117	10.3752	-0.503988	GIPR	gastric inhibitory polypeptide receptor(GIPR)
ENSG00000010318	0	1.0038	0.0439128	0.95989	-0.915977	PHF7	PHD finger protein 7(PHF7)
ENSG00000010319	0	0.601442	0.0255666	0.575875	-0.550309	SEMA3G	semaphorin 3G(SEMA3G)
ENSG00000010322	3	64.0117	47.5868	16.425	31.1618	NISCH	nischarin(NISCH)
ENSG00000010327	6	22.4933	7.85563	14.6377	-6.78206	STAB1	stabilin 1(STAB1)
ENSG00000010361	20	41.2448	13.1315	28.1133	-14.9819	FUZ	fuzzy planar cell polarity protein(FUZ)
ENSG00000010404	5	29.2233	7.74989	21.4735	-13.7236	IDS	iduronate 2-sulfatase(IDS)
ENSG00000010539	5	27.1545	13.4688	13.6857	-0.216952	ZNF200	zinc finger protein 200(ZNF200)
ENSG00000010610	14	23.4638	11.0718	12.392	-1.32028	CD4	CD4 molecule(CD4)
ENSG00000010626	20	9.64637	4.20561	5.44076	-1.23515	LRRC23	leucine rich repeat containing 23(LRRC23)
ENSG00000010671	20	4.23924	1.49968	2.73956	-1.23988	BTK	Bruton tyrosine kinase(BTK)
ENSG00000010704	46	2.64011	0.68593	1.95418	-1.26825	HFE	homeostatic iron regulator(HFE)
ENSG00000010803	14	14.1522	6.14273	8.00943	-1.8667	SCMH1	Scm polycomb group protein homolog 1(SCMH1)
ENSG00000010810	14	61.3329	34.737	26.596	8.14098	FYN	FYN proto-oncogene, Src family tyrosine kinase(FYN)
ENSG00000010818	1	39.9113	24.414	15.4973	8.91673	HIVEP2	HIVEP zinc finger 2(HIVEP2)
ENSG00000011007	14	22.1822	8.71806	13.4642	-4.74611	ELOA	elongin A(ELOA)
ENSG00000011009	20	210.483	102.488	107.995	-5.50647	LYPLA2	lysophospholipase 2(LYPLA2)
ENSG00000011021	2	2.9941	0.873567	2.12053	-1.24697	CLCN6	chloride voltage-gated channel 6(CLCN6)
ENSG00000011028	23	17.9144	13.5003	4.41407	9.08625	MRC2	mannose receptor C type 2(MRC2)
ENSG00000011105	37	20.8639	11.7537	9.1102	2.64351	TSPAN9	tetraspanin 9(TSPAN9)
ENSG00000011114	1	62.3292	36.5435	25.7857	10.7578	BTBD7	BTB domain containing 7(BTBD7)
ENSG00000011132	20	92.5334	33.7095	58.8238	-25.1143	APBA3	amyloid beta precursor protein binding family A member 3(APBA3)
ENSG00000011143	14	23.0751	10.7005	12.3746	-1.6741	MKS1	MKS transition zone complex subunit 1(MKS1)
ENSG00000011198	5	49.0867	24.1984	24.8882	-0.689821	ABHD5	abhydrolase domain containing 5, lysophosphatidic acid acyltransferase(ABHD5)
ENSG00000011201	33	5.95773	2.32626	3.63148	-1.30522	ANOS1	anosmin 1(ANOS1)
ENSG00000011243	20	49.6037	14.7457	34.8581	-20.1124	AKAP8L	A-kinase anchoring protein 8 like(AKAP8L)
ENSG00000011258	1	190.883	137.849	53.034	84.8146	MBTD1	mbt domain containing 1(MBTD1)
ENSG00000011260	40	11.8435	2.63464	9.20882	-6.57418	UTP18	UTP18 small subunit processome component(UTP18)
ENSG00000011275	3	8.33372	2.7141	5.61962	-2.90553	RNF216	ring finger protein 216(RNF216)
ENSG00000011295	2	71.0956	53.7168	17.3787	36.3381	TTC19	tetratricopeptide repeat domain 19(TTC19)
ENSG00000011304	3	39.5786	17.9859	21.5927	-3.60677	PTBP1	polypyrimidine tract binding protein 1(PTBP1)
ENSG00000011376	14	10.9273	4.81241	6.11487	-1.30245	LARS2	leucyl-tRNA synthetase 2, mitochondrial(LARS2)
ENSG00000011405	1	224.559	135.958	88.6007	47.3573	PIK3C2A	phosphatidylinositol-4-phosphate 3-kinase catalytic subunit type 2 alpha(PIK3C2A)
ENSG00000011422	56	46.9383	12.6201	34.3182	-21.6981	PLAUR	plasminogen activator, urokinase receptor(PLAUR)
ENSG00000011426	17	23.4382	19.8539	3.58429	16.2696	ANLN	anillin, actin binding protein(ANLN)
ENSG00000011451	20	83.2114	25.0869	58.1245	-33.0376	WIZ	WIZ zinc finger(WIZ)
ENSG00000011454	1	77.0808	48.1791	28.9016	19.2775	RABGAP1	RAB GTPase activating protein 1(RABGAP1)
ENSG00000011478	3	56.3159	32.0255	24.2904	7.73511	QPCTL	glutaminyl-peptide cyclotransferase like(QPCTL)
ENSG00000011485	3	74.7898	35.8192	38.9705	-3.1513	PPP5C	protein phosphatase 5 catalytic subunit(PPP5C)
ENSG00000011523	1	27.6349	14.9165	12.7185	2.19799	CEP68	centrosomal protein 68(CEP68)
ENSG00000011566	1	148.589	82.29	66.2993	15.9907	MAP4K3	mitogen-activated protein kinase kinase kinase kinase 3(MAP4K3)
ENSG00000011590	27	20.8325	5.41468	15.4178	-10.0032	ZBTB32	zinc finger and BTB domain containing 32(ZBTB32)
ENSG00000011600	33	56.8835	11.2839	45.5996	-34.3156	TYROBP	transmembrane immune signaling adaptor TYROBP(TYROBP)
ENSG00000011638	33	2.80523	0.61536	2.18987	-1.57451	LDAF1	lipid droplet assembly factor 1(LDAF1)
ENSG00000012048	5	3.08017	0.899426	2.18074	-1.28132	BRCA1	BRCA1 DNA repair associated(BRCA1)
ENSG00000012061	3	68.6656	43.1464	25.5193	17.6271	ERCC1	ERCC excision repair 1, endonuclease non-catalytic subunit(ERCC1)
ENSG00000012124	43	12.0437	7.13982	4.90392	2.2359	CD22	CD22 molecule(CD22)
ENSG00000012171	33	23.543	9.23507	14.3079	-5.07283	SEMA3B	semaphorin 3B(SEMA3B)
ENSG00000012174	2	61.63	36.8787	24.7513	12.1274	MBTPS2	membrane bound transcription factor peptidase, site 2(MBTPS2)
ENSG00000012211	6	63.9911	31.1723	32.8188	-1.64648	PRICKLE3	prickle planar cell polarity protein 3(PRICKLE3)
ENSG00000012223	59	4.98837	2.37137	2.617	-0.24563	LTF	lactotransferrin(LTF)
ENSG00000012232	56	54.7219	18.8317	35.8902	-17.0586	EXTL3	exostosin like glycosyltransferase 3(EXTL3)
ENSG00000012660	1	131.134	85.2201	45.9137	39.3065	ELOVL5	ELOVL fatty acid elongase 5(ELOVL5)
ENSG00000012779	56	78.45	28.9449	49.5051	-20.5602	ALOX5	arachidonate 5-lipoxygenase(ALOX5)
ENSG00000012817	0	7.9606	7.37867	0.581931	6.79674	KDM5D	lysine demethylase 5D(KDM5D)
ENSG00000012822	55	11.9729	1.09172	10.8812	-9.78944	CALCOCO1	calcium binding and coiled-coil domain 1(CALCOCO1)
ENSG00000012963	2	14.122	8.54181	5.58019	2.96162	UBR7	ubiquitin protein ligase E3 component n-recognin 7(UBR7)
ENSG00000012983	67	61.0924	3.91841	57.174	-53.2556	MAP4K5	mitogen-activated protein kinase kinase kinase kinase 5(MAP4K5)
ENSG00000013016	37	8.84242	6.04319	2.79923	3.24396	EHD3	EH domain containing 3(EHD3)
ENSG00000013275	30	67.9675	17.0146	50.9529	-33.9383	PSMC4	proteasome 26S subunit, ATPase 4(PSMC4)
ENSG00000013288	6	8.37461	2.38537	5.98924	-3.60387	MAN2B2	mannosidase alpha class 2B member 2(MAN2B2)
ENSG00000013306	23	9.44109	7.3678	2.0733	5.2945	SLC25A39	solute carrier family 25 member 39(SLC25A39)
ENSG00000013364	6	93.6713	45.0041	48.6672	-3.66307	MVP	major vault protein(MVP)
ENSG00000013374	34	17.9254	13.3527	4.57266	8.78006	NUB1	negative regulator of ubiquitin like proteins 1(NUB1)
ENSG00000013375	2	87.6095	49.2052	38.4043	10.8009	PGM3	phosphoglucomutase 3(PGM3)
ENSG00000013392	2	20.2225	13.1177	7.10481	6.01285	RWDD2A	RWD domain containing 2A(RWDD2A)
ENSG00000013441	1	202.416	150.232	52.1846	98.0469	CLK1	CDC like kinase 1(CLK1)
ENSG00000013503	2	11.7916	7.56145	4.23015	3.3313	POLR3B	RNA polymerase III subunit B(POLR3B)
ENSG00000013523	14	24.1344	11.4958	12.6385	-1.14271	ANGEL1	angel homolog 1(ANGEL1)
ENSG00000013561	67	20.2184	4.77169	15.4467	-10.675	RNF14	ring finger protein 14(RNF14)
ENSG00000013563	6	65.9973	24.6121	41.3852	-16.7731	DNASE1L1	deoxyribonuclease 1 like 1(DNASE1L1)
ENSG00000013573	3	4.7447	2.41232	2.33239	0.0799335	DDX11	DEAD/H-box helicase 11(DDX11)
ENSG00000013583	23	10.1361	2.74301	7.39313	-4.65012	HEBP1	heme binding protein 1(HEBP1)
ENSG00000013619	23	2.95886	1.57209	1.38678	0.185312	MAMLD1	mastermind like domain containing 1(MAMLD1)
ENSG00000013725	14	81.512	45.5541	35.9579	9.59626	CD6	CD6 molecule(CD6)
ENSG00000013810	6	44.8042	18.6231	26.1812	-7.55808	TACC3	transforming acidic coiled-coil containing protein 3(TACC3)
ENSG00000014123	1	272.247	155.424	116.822	38.602	UFL1	UFM1 specific ligase 1(UFL1)
ENSG00000014138	3	18.56	8.71511	9.84493	-1.12982	POLA2	DNA polymerase alpha 2, accessory subunit(POLA2)
ENSG00000014164	6	112.005	51.0107	60.9947	-9.98395	ZC3H3	zinc finger CCCH-type containing 3(ZC3H3)
ENSG00000014216	6	119.93	42.7843	77.1459	-34.3616	CAPN1	calpain 1(CAPN1)
ENSG00000014257	5	27.5311	12.7644	14.7667	-2.00233	ACP3	acid phosphatase 3(ACP3)
ENSG00000014641	35	37.1083	6.32721	30.7811	-24.4539	MDH1	malate dehydrogenase 1(MDH1)
ENSG00000014824	1	206.476	146.744	59.7318	87.0123	SLC30A9	solute carrier family 30 member 9(SLC30A9)
ENSG00000014914	46	7.3723	2.21469	5.15761	-2.94291	MTMR11	myotubularin related protein 11(MTMR11)
ENSG00000014919	33	7.46929	2.31094	5.15835	-2.84741	COX15	cytochrome c oxidase assembly homolog COX15(COX15)
ENSG00000015133	14	88.4209	52.4391	35.9818	16.4573	CCDC88C	coiled-coil domain containing 88C(CCDC88C)
ENSG00000015153	1	25.4767	16.0367	9.43997	6.59673	YAF2	YY1 associated factor 2(YAF2)
ENSG00000015171	2	231.096	156.555	74.5405	82.0147	ZMYND11	zinc finger MYND-type containing 11(ZMYND11)
ENSG00000015285	6	59.8871	27.8782	32.0089	-4.13079	WAS	WASP actin nucleation promoting factor(WAS)
ENSG00000015475	56	21.2685	5.85019	15.4183	-9.56809	BID	BH3 interacting domain death agonist(BID)
ENSG00000015479	2	36.7545	20.1064	16.6481	3.45831	MATR3	matrin 3(MATR3)
ENSG00000015532	3	77.3328	53.2863	24.0465	29.2397	XYLT2	xylosyltransferase 2(XYLT2)
ENSG00000015676	3	75.3414	39.8303	35.5111	4.31916	NUDCD3	NudC domain containing 3(NUDCD3)
ENSG00000016391	0	1.2289	0.0460427	1.18285	-1.13681	CHDH	choline dehydrogenase(CHDH)
ENSG00000016864	2	10.5559	6.59825	3.95762	2.64063	GLT8D1	glycosyltransferase 8 domain containing 1(GLT8D1)
ENSG00000017260	1	86.9682	56.9958	29.9724	27.0233	ATP2C1	ATPase secretory pathway Ca2+ transporting 1(ATP2C1)
ENSG00000017427	27	21.9664	11.5924	10.374	1.21834	IGF1	insulin like growth factor 1(IGF1)
ENSG00000017483	36	21.3646	5.53852	15.826	-10.2875	SLC38A5	solute carrier family 38 member 5(SLC38A5)
ENSG00000017797	56	9.46598	1.34069	8.12529	-6.7846	RALBP1	ralA binding protein 1(RALBP1)
ENSG00000018189	2	35.6843	25.0066	10.6777	14.3289	RUFY3	RUN and FYVE domain containing 3(RUFY3)
ENSG00000018280	56	42.5611	14.2888	28.2723	-13.9836	SLC11A1	solute carrier family 11 member 1(SLC11A1)
ENSG00000018510	1	122.991	62.8324	60.1583	2.67418	AGPS	alkylglycerone phosphate synthase(AGPS)
ENSG00000018610	0	2.00275	0.0872956	1.91546	-1.82816	STEEP1	STING1 ER exit protein 1(STEEP1)
ENSG00000018699	2	56.619	36.9331	19.6859	17.2472	TTC27	tetratricopeptide repeat domain 27(TTC27)
ENSG00000018869	2	13.7013	6.29508	7.40622	-1.11114	ZNF582	zinc finger protein 582(ZNF582)
ENSG00000019169	20	15.4662	7.02174	8.44449	-1.42275	MARCO	macrophage receptor with collagenous structure(MARCO)
ENSG00000019485	2	22.804	12.8554	9.94852	2.90693	PRDM11	PR/SET domain 11(PRDM11)
ENSG00000019582	14	21.0035	10.4878	10.5158	-0.0280031	CD74	CD74 molecule(CD74)
ENSG00000019991	5	62.0911	37.0806	25.0105	12.0702	HGF	hepatocyte growth factor(HGF)
ENSG00000019995	67	20.5623	2.67118	17.8911	-15.2199	ZRANB1	zinc finger RANBP2-type containing 1(ZRANB1)
ENSG00000020129	3	101.212	52.9022	48.3099	4.59229	NCDN	neurochondrin(NCDN)
ENSG00000020181	46	3.1024	0.561264	2.54114	-1.97988	ADGRA2	adhesion G protein-coupled receptor A2(ADGRA2)
ENSG00000020256	14	16.794	6.95662	9.83735	-2.88073	ZFP64	ZFP64 zinc finger protein(ZFP64)
ENSG00000020426	40	18.0874	4.01422	14.0732	-10.0589	MNAT1	MNAT1 component of CDK activating kinase(MNAT1)
ENSG00000020577	34	10.9682	6.24904	4.71919	1.52985	SAMD4A	sterile alpha motif domain containing 4A(SAMD4A)
ENSG00000020633	52	71.2093	4.79514	66.4142	-61.6191	RUNX3	RUNX family transcription factor 3(RUNX3)
ENSG00000020922	2	103.935	73.0623	30.873	42.1894	MRE11	MRE11 homolog, double strand break repair nuclease(MRE11)
ENSG00000021300	14	36.8635	21.8854	14.9781	6.9073	PLEKHB1	pleckstrin homology domain containing B1(PLEKHB1)
ENSG00000021355	33	40.2172	19.4602	20.757	-1.29688	SERPINB1	serpin family B member 1(SERPINB1)
ENSG00000021574	1	209.168	152.006	57.1625	94.8432	SPAST	spastin(SPAST)
ENSG00000021762	3	24.53	15.5681	8.96183	6.6063	OSBPL5	oxysterol binding protein like 5(OSBPL5)
ENSG00000021776	2	129.095	74.8101	54.2846	20.5255	AQR	aquarius intron-binding spliceosomal factor(AQR)
ENSG00000022267	37	6.90142	3.95	2.95142	0.998579	FHL1	four and a half LIM domains 1(FHL1)
ENSG00000022277	18	33.9156	5.29776	28.6178	-23.3201	RTF2	replication termination factor 2(RTF2)
ENSG00000022556	0	0.815643	0.0491222	0.766521	-0.717399	NLRP2	NLR family pyrin domain containing 2(NLRP2)
ENSG00000022567	56	53.488	21.629	31.859	-10.23	SLC45A4	solute carrier family 45 member 4(SLC45A4)
ENSG00000022840	23	16.1888	8.3235	7.86529	0.458217	RNF10	ring finger protein 10(RNF10)
ENSG00000022976	33	19.6367	8.81925	10.8175	-1.99822	ZNF839	zinc finger protein 839(ZNF839)
ENSG00000023041	1	50.2684	29.8966	20.3718	9.52478	ZDHHC6	zinc finger DHHC-type palmitoyltransferase 6(ZDHHC6)
ENSG00000023171	34	16.3708	11.7485	4.62234	7.12612	GRAMD1B	GRAM domain containing 1B(GRAMD1B)
ENSG00000023191	20	149.709	51.6419	98.0666	-46.4247	RNH1	ribonuclease/angiogenin inhibitor 1(RNH1)
ENSG00000023228	2	45.6428	27.5395	18.1033	9.43621	NDUFS1	NADH:ubiquinone oxidoreductase core subunit S1(NDUFS1)
ENSG00000023287	1	85.8743	53.6161	32.2582	21.3578	RB1CC1	RB1 inducible coiled-coil 1(RB1CC1)
ENSG00000023318	34	8.86018	2.52184	6.33834	-3.8165	ERP44	endoplasmic reticulum protein 44(ERP44)
ENSG00000023330	33	29.9066	13.7873	16.1193	-2.332	ALAS1	5'-aminolevulinate synthase 1(ALAS1)
ENSG00000023445	2	59.7264	42.7806	16.9458	25.8348	BIRC3	baculoviral IAP repeat containing 3(BIRC3)
ENSG00000023516	2	261.651	139.968	121.683	18.2843	AKAP11	A-kinase anchoring protein 11(AKAP11)
ENSG00000023572	1	35.2745	21.1964	14.0781	7.11824	GLRX2	glutaredoxin 2(GLRX2)
ENSG00000023608	1	25.013	15.264	9.74897	5.51506	SNAPC1	small nuclear RNA activating complex polypeptide 1(SNAPC1)
ENSG00000023697	33	6.81727	1.69962	5.11765	-3.41803	DERA	deoxyribose-phosphate aldolase(DERA)
ENSG00000023734	40	15.6477	2.82893	12.8187	-9.9898	STRAP	serine/threonine kinase receptor associated protein(STRAP)
ENSG00000023839	5	24.3833	13.1512	11.2321	1.91905	ABCC2	ATP binding cassette subfamily C member 2(ABCC2)
ENSG00000023892	3	120.351	53.9627	66.3886	-12.4259	DEF6	DEF6 guanine nucleotide exchange factor(DEF6)
ENSG00000023902	14	19.9355	5.88348	14.052	-8.16856	PLEKHO1	pleckstrin homology domain containing O1(PLEKHO1)
ENSG00000023909	5	25.1144	11.7709	13.3435	-1.57263	GCLM	glutamate-cysteine ligase modifier subunit(GCLM)
ENSG00000024048	5	55.7145	21.7353	33.9792	-12.2438	UBR2	ubiquitin protein ligase E3 component n-recognin 2(UBR2)
ENSG00000024526	17	28.5323	23.4933	5.039	18.4543	DEPDC1	DEP domain containing 1(DEPDC1)
ENSG00000024862	33	10.6293	4.53298	6.09633	-1.56335	CCDC28A	coiled-coil domain containing 28A(CCDC28A)
ENSG00000025039	33	55.121	20.2844	34.8366	-14.5522	RRAGD	Ras related GTP binding D(RRAGD)
ENSG00000025156	2	124.221	90.9028	33.3186	57.5842	HSF2	heat shock transcription factor 2(HSF2)
ENSG00000025293	1	15.281	5.53333	9.7477	-4.21437	PHF20	PHD finger protein 20(PHF20)
ENSG00000025434	20	31.6808	16.3271	15.3537	0.97342	NR1H3	nuclear receptor subfamily 1 group H member 3(NR1H3)
ENSG00000025708	6	43.1943	15.5894	27.6049	-12.0155	TYMP	thymidine phosphorylase(TYMP)
ENSG00000025770	3	85.3629	56.5635	28.7994	27.7641	NCAPH2	non-SMC condensin II complex subunit H2(NCAPH2)
ENSG00000025772	30	18.4706	4.83968	13.6309	-8.79126	TOMM34	translocase of outer mitochondrial membrane 34(TOMM34)
ENSG00000025796	2	96.7131	54.8784	41.8347	13.0437	SEC63	SEC63 homolog, protein translocation regulator(SEC63)
ENSG00000025800	14	12.0084	4.64298	7.36546	-2.72248	KPNA6	karyopherin subunit alpha 6(KPNA6)
ENSG00000026025	3	2.83734	1.10623	1.73111	-0.624876	VIM	vimentin(VIM)
ENSG00000026036	3	1.81522	0.837383	0.977839	-0.140456	RTEL1-TNFRSF6B	RTEL1-TNFRSF6B readthrough (NMD candidate)(RTEL1-TNFRSF6B)
ENSG00000026103	5	55.9066	32.5712	23.3354	9.23578	FAS	Fas cell surface death receptor(FAS)
ENSG00000026297	56	9.41432	2.81796	6.59636	-3.7784	RNASET2	ribonuclease T2(RNASET2)
ENSG00000026508	1	6.06565	2.71238	3.35326	-0.640879	CD44	CD44 molecule (Indian blood group)(CD44)
ENSG00000026559	43	3.60395	0.889429	2.71452	-1.82509	KCNG1	potassium voltage-gated channel modifier subfamily G member 1(KCNG1)
ENSG00000026652	5	1.28974	0.469727	0.820008	-0.350281	AGPAT4	1-acylglycerol-3-phosphate O-acyltransferase 4(AGPAT4)
ENSG00000026751	2	9.08761	1.94708	7.14053	-5.19345	SLAMF7	SLAM family member 7(SLAMF7)
ENSG00000026950	34	12.8576	5.54129	7.31633	-1.77505	BTN3A1	butyrophilin subfamily 3 member A1(BTN3A1)
ENSG00000027001	2	25.4208	10.9332	14.4876	-3.55436	MIPEP	mitochondrial intermediate peptidase(MIPEP)
ENSG00000027075	14	73.9408	32.6932	41.2476	-8.55443	PRKCH	protein kinase C eta(PRKCH)
ENSG00000027697	5	48.4871	30.4228	18.0643	12.3586	IFNGR1	interferon gamma receptor 1(IFNGR1)
ENSG00000027847	3	80.178	38.2153	41.9627	-3.74734	B4GALT7	beta-1,4-galactosyltransferase 7(B4GALT7)
ENSG00000027869	52	49.1723	3.8073	45.365	-41.5577	SH2D2A	SH2 domain containing 2A(SH2D2A)
ENSG00000028116	61	13.5534	1.33519	12.2182	-10.883	VRK2	VRK serine/threonine kinase 2(VRK2)
ENSG00000028137	3	18.7802	8.29014	10.4901	-2.19994	TNFRSF1B	TNF receptor superfamily member 1B(TNFRSF1B)
ENSG00000028203	2	190.062	120.82	69.2425	51.5772	VEZT	vezatin, adherens junctions transmembrane protein(VEZT)
ENSG00000028277	14	28.8467	12.1247	16.722	-4.59727	POU2F2	POU class 2 homeobox 2(POU2F2)
ENSG00000028310	3	46.5944	29.1231	17.4712	11.6519	BRD9	bromodomain containing 9(BRD9)
ENSG00000028528	0	2.4753	0.240773	2.23452	-1.99375	SNX1	sorting nexin 1(SNX1)
ENSG00000028839	5	14.3816	3.61343	10.7681	-7.15469	TBPL1	TATA-box binding protein like 1(TBPL1)
ENSG00000029153	17	6.66394	1.55172	5.11222	-3.5605	ARNTL2	aryl hydrocarbon receptor nuclear translocator like 2(ARNTL2)
ENSG00000029363	1	235.643	136.022	99.6211	36.4011	BCLAF1	BCL2 associated transcription factor 1(BCLAF1)
ENSG00000029364	2	17.0728	10.0544	7.01842	3.036	SLC39A9	solute carrier family 39 member 9(SLC39A9)
ENSG00000029534	23	35.3941	30.7575	4.63653	26.121	ANK1	ankyrin 1(ANK1)
ENSG00000029639	40	11.2806	1.02091	10.2597	-9.23882	TFB1M	transcription factor B1, mitochondrial(TFB1M)
ENSG00000029725	2	186.873	101.572	85.3009	16.271	RABEP1	rabaptin, RAB GTPase binding effector protein 1(RABEP1)
ENSG00000029993	17	14.2954	9.49911	4.79626	4.70285	HMGB3	high mobility group box 3(HMGB3)
ENSG00000030066	2	143.667	98.7988	44.8677	53.9312	NUP160	nucleoporin 160(NUP160)
ENSG00000030110	20	68.0263	31.5392	36.4871	-4.94795	BAK1	BCL2 antagonist/killer 1(BAK1)
ENSG00000030419	2	138.006	98.9874	39.0187	59.9687	IKZF2	IKAROS family zinc finger 2(IKZF2)
ENSG00000030582	6	69.7629	28.1728	41.5901	-13.4173	GRN	granulin precursor(GRN)
ENSG00000031003	1	233.434	160.068	73.3661	86.7016	FAM13B	family with sequence similarity 13 member B(FAM13B)
ENSG00000031081	5	4.24893	1.86586	2.38307	-0.517207	ARHGAP31	Rho GTPase activating protein 31(ARHGAP31)
ENSG00000031691	39	26.054	3.13692	22.9171	-19.7802	CENPQ	centromere protein Q(CENPQ)
ENSG00000031698	30	55.4116	14.0165	41.3951	-27.3786	SARS1	seryl-tRNA synthetase 1(SARS1)
ENSG00000031823	20	59.1002	16.4031	42.6971	-26.294	RANBP3	RAN binding protein 3(RANBP3)
ENSG00000032219	5	45.4172	16.9645	28.4527	-11.4882	ARID4A	AT-rich interaction domain 4A(ARID4A)
ENSG00000032389	20	79.9166	36.7142	43.2024	-6.48819	EIPR1	EARP complex and GARP complex interacting protein 1(EIPR1)
ENSG00000032444	6	125.356	46.3423	79.0139	-32.6716	PNPLA6	patatin like phospholipase domain containing 6(PNPLA6)
ENSG00000032742	1	21.1213	13.3361	7.78519	5.55088	IFT88	intraflagellar transport 88(IFT88)
ENSG00000033011	3	99.8052	62.8899	36.9152	25.9747	ALG1	ALG1 chitobiosyldiphosphodolichol beta-mannosyltransferase(ALG1)
ENSG00000033030	2	75.5242	46.9524	28.5718	18.3807	ZCCHC8	zinc finger CCHC-type containing 8(ZCCHC8)
ENSG00000033050	3	63.0083	29.6334	33.3749	-3.74147	ABCF2	ATP binding cassette subfamily F member 2(ABCF2)
ENSG00000033100	6	95.1121	48.2478	46.8643	1.38359	CHPF2	chondroitin polymerizing factor 2(CHPF2)
ENSG00000033170	2	39.9807	23.5576	16.4232	7.13439	FUT8	fucosyltransferase 8(FUT8)
ENSG00000033178	1	204.22	151.643	52.5765	99.067	UBA6	ubiquitin like modifier activating enzyme 6(UBA6)
ENSG00000033327	5	63.1927	27.5783	35.6144	-8.03612	GAB2	GRB2 associated binding protein 2(GAB2)
ENSG00000033627	33	19.9714	5.76641	14.2049	-8.43854	ATP6V0A1	ATPase H+ transporting V0 subunit a1(ATP6V0A1)
ENSG00000033800	5	60.3666	32.9302	27.4364	5.4938	PIAS1	protein inhibitor of activated STAT 1(PIAS1)
ENSG00000033867	2	207.822	127.905	79.9173	47.9879	SLC4A7	solute carrier family 4 member 7(SLC4A7)
ENSG00000034053	14	17.3654	9.36284	8.00259	1.36026	APBA2	amyloid beta precursor protein binding family A member 2(APBA2)
ENSG00000034152	6	47.3745	17.0328	30.3417	-13.309	MAP2K3	mitogen-activated protein kinase kinase 3(MAP2K3)
ENSG00000034510	30	26.706	6.96175	19.7443	-12.7825	TMSB10	thymosin beta 10(TMSB10)
ENSG00000034533	2	1.29164	0.544201	0.747434	-0.203233	ASTE1	asteroid homolog 1(ASTE1)
ENSG00000034677	1	240.624	183.271	57.353	125.918	RNF19A	ring finger protein 19A, RBR E3 ubiquitin protein ligase(RNF19A)
ENSG00000034693	2	64.1228	47.0289	17.094	29.9349	PEX3	peroxisomal biogenesis factor 3(PEX3)
ENSG00000034713	23	20.0846	8.65411	11.4305	-2.77635	GABARAPL2	GABA type A receptor associated protein like 2(GABARAPL2)
ENSG00000035115	2	92.8175	69.83	22.9874	46.8426	SH3YL1	SH3 and SYLF domain containing 1(SH3YL1)
ENSG00000035141	40	32.7715	4.01327	28.7582	-24.745	FAM136A	family with sequence similarity 136 member A(FAM136A)
ENSG00000035403	5	5.61658	1.26764	4.34895	-3.08131	VCL	vinculin(VCL)
ENSG00000035499	17	35.475	29.7124	5.76251	23.9499	DEPDC1B	DEP domain containing 1B(DEPDC1B)
ENSG00000035664	56	32.6334	11.4208	21.2126	-9.79177	DAPK2	death associated protein kinase 2(DAPK2)
ENSG00000035681	1	13.524	7.60993	5.91406	1.69587	NSMAF	neutral sphingomyelinase activation associated factor(NSMAF)
ENSG00000035687	2	52.5212	27.2871	25.2341	2.05296	ADSS2	adenylosuccinate synthase 2(ADSS2)
ENSG00000035720	43	7.97923	1.09307	6.88615	-5.79308	STAP1	signal transducing adaptor family member 1(STAP1)
ENSG00000035862	49	51.8142	11.8144	39.9998	-28.1855	TIMP2	TIMP metallopeptidase inhibitor 2(TIMP2)
ENSG00000035928	2	97.4691	71.4782	25.9909	45.4872	RFC1	replication factor C subunit 1(RFC1)
ENSG00000036054	1	217.539	161.719	55.8204	105.898	TBC1D23	TBC1 domain family member 23(TBC1D23)
ENSG00000036257	1	74.2911	44.8591	29.432	15.427	CUL3	cullin 3(CUL3)
ENSG00000036448	0	1.03669	0.0188187	1.01787	-0.999049	MYOM2	myomesin 2(MYOM2)
ENSG00000036549	2	236.781	139.418	97.3633	42.0545	ZZZ3	zinc finger ZZ-type containing 3(ZZZ3)
ENSG00000037042	3	7.88929	4.48042	3.40888	1.07154	TUBG2	tubulin gamma 2(TUBG2)
ENSG00000037241	35	13.9096	5.59416	8.31542	-2.72126	RPL26L1	ribosomal protein L26 like 1(RPL26L1)
ENSG00000037280	14	4.0288	1.52242	2.50638	-0.983955	FLT4	fms related receptor tyrosine kinase 4(FLT4)
ENSG00000037474	2	88.7528	57.1775	31.5753	25.6023	NSUN2	NOP2/Sun RNA methyltransferase 2(NSUN2)
ENSG00000037637	6	13.506	4.73193	8.77404	-4.0421	FBXO42	F-box protein 42(FBXO42)
ENSG00000037749	5	93.4826	40.8038	52.6788	-11.8751	MFAP3	microfibril associated protein 3(MFAP3)
ENSG00000037757	3	21.1571	8.44971	12.7074	-4.25767	MRI1	methylthioribose-1-phosphate isomerase 1(MRI1)
ENSG00000037897	3	16.3277	6.59117	9.73655	-3.14538	METTL1	methyltransferase 1, tRNA methylguanosine(METTL1)
ENSG00000038002	2	3.31707	1.39299	1.92408	-0.531083	AGA	aspartylglucosaminidase(AGA)
ENSG00000038210	2	57.8461	27.2791	30.567	-3.28797	PI4K2B	phosphatidylinositol 4-kinase type 2 beta(PI4K2B)
ENSG00000038219	5	47.6588	21.2474	26.4114	-5.16397	BOD1L1	biorientation of chromosomes in cell division 1 like 1(BOD1L1)
ENSG00000038274	2	70.0731	30.9024	39.1708	-8.26838	MAT2B	methionine adenosyltransferase 2B(MAT2B)
ENSG00000038358	3	46.2608	23.0827	23.1781	-0.0953832	EDC4	enhancer of mRNA decapping 4(EDC4)
ENSG00000038382	2	22.7211	9.65596	13.0652	-3.4092	TRIO	trio Rho guanine nucleotide exchange factor(TRIO)
ENSG00000038427	49	3.98573	2.25651	1.72922	0.527293	VCAN	versican(VCAN)
ENSG00000038532	6	8.78317	2.79764	5.98553	-3.18789	CLEC16A	C-type lectin domain containing 16A(CLEC16A)
ENSG00000038945	1	2.49393	0.584357	1.90957	-1.32521	MSR1	macrophage scavenger receptor 1(MSR1)
ENSG00000039068	23	5.29291	3.18915	2.10376	1.08539	CDH1	cadherin 1(CDH1)
ENSG00000039123	2	113.668	66.8131	46.855	19.9581	MTREX	Mtr4 exosome RNA helicase(MTREX)
ENSG00000039319	5	177.752	81.1579	96.5945	-15.4366	ZFYVE16	zinc finger FYVE-type containing 16(ZFYVE16)
ENSG00000039523	55	25.2199	1.74697	23.4729	-21.726	RIPOR1	RHO family interacting cell polarization regulator 1(RIPOR1)
ENSG00000039650	3	93.7367	43.9023	49.8344	-5.93211	PNKP	polynucleotide kinase 3'-phosphatase(PNKP)
ENSG00000040199	2	47.8508	32.2245	15.6263	16.5982	PHLPP2	PH domain and leucine rich repeat protein phosphatase 2(PHLPP2)
ENSG00000040275	2	44.8125	26.3911	18.4214	7.96971	SPDL1	spindle apparatus coiled-coil protein 1(SPDL1)
ENSG00000040341	1	119.355	72.0552	47.3001	24.7551	STAU2	staufen double-stranded RNA binding protein 2(STAU2)
ENSG00000040487	6	70.0345	25.3647	44.6698	-19.3051	SLC66A1	solute carrier family 66 member 1(SLC66A1)
ENSG00000040531	6	43.501	15.6291	27.8719	-12.2428	CTNS	cystinosin, lysosomal cystine transporter(CTNS)
ENSG00000040608	3	5.91752	3.02303	2.89449	0.128538	RTN4R	reticulon 4 receptor(RTN4R)
ENSG00000040633	20	63.9237	20.6653	43.2584	-22.5931	PHF23	PHD finger protein 23(PHF23)
ENSG00000040933	2	50.7183	31.078	19.6404	11.4376	INPP4A	inositol polyphosphate-4-phosphatase type I A(INPP4A)
ENSG00000041353	1	19.6304	9.60308	10.0273	-0.424235	RAB27B	RAB27B, member RAS oncogene family(RAB27B)
ENSG00000041357	35	17.4023	6.21757	11.1847	-4.96718	PSMA4	proteasome 20S subunit alpha 4(PSMA4)
ENSG00000041802	14	59.2556	28.2736	30.982	-2.70843	LSG1	large 60S subunit nuclear export GTPase 1(LSG1)
ENSG00000041880	3	14.109	5.32984	8.77915	-3.44931	PARP3	poly(ADP-ribose) polymerase family member 3(PARP3)
ENSG00000041988	20	85.3057	40.7737	44.532	-3.75828	THAP3	THAP domain containing 3(THAP3)
ENSG00000042062	23	25.2352	19.5769	5.65827	13.9186	RIPOR3	RIPOR family member 3(RIPOR3)
ENSG00000042088	14	62.4943	30.0033	32.491	-2.48772	TDP1	tyrosyl-DNA phosphodiesterase 1(TDP1)
ENSG00000042286	3	15.0597	8.16691	6.89283	1.27409	AIFM2	apoptosis inducing factor mitochondria associated 2(AIFM2)
ENSG00000042317	2	7.09515	4.6798	2.41535	2.26445	SPATA7	spermatogenesis associated 7(SPATA7)
ENSG00000042429	33	5.50834	1.86887	3.63947	-1.7706	MED17	mediator complex subunit 17(MED17)
ENSG00000042445	6	5.67189	2.11479	3.5571	-1.4423	RETSAT	retinol saturase(RETSAT)
ENSG00000042493	20	74.7042	32.3863	42.3179	-9.93153	CAPG	capping actin protein, gelsolin like(CAPG)
ENSG00000042753	36	97.9054	11.3677	86.5377	-75.17	AP2S1	adaptor related protein complex 2 subunit sigma 1(AP2S1)
ENSG00000042832	33	22.2068	11.8619	10.3449	1.51695	TG	thyroglobulin(TG)
ENSG00000042980	2	37.926	24.2095	13.7165	10.493	ADAM28	ADAM metallopeptidase domain 28(ADAM28)
ENSG00000043093	67	54.9023	4.1174	50.7849	-46.6675	DCUN1D1	defective in cullin neddylation 1 domain containing 1(DCUN1D1)
ENSG00000043143	14	20.6536	10.5698	10.0838	0.485943	JADE2	jade family PHD finger 2(JADE2)
ENSG00000043462	5	11.6072	3.9311	7.67612	-3.74502	LCP2	lymphocyte cytosolic protein 2(LCP2)
ENSG00000043514	2	16.2256	10.0943	6.13139	3.96288	TRIT1	tRNA isopentenyltransferase 1(TRIT1)
ENSG00000043591	2	1.37278	0.558147	0.814631	-0.256484	ADRB1	adrenoceptor beta 1(ADRB1)
ENSG00000044090	20	39.8016	13.0635	26.738	-13.6745	CUL7	cullin 7(CUL7)
ENSG00000044115	56	3.51084	0.359114	3.15172	-2.79261	CTNNA1	catenin alpha 1(CTNNA1)
ENSG00000044446	33	58.3713	23.9884	34.383	-10.3946	PHKA2	phosphorylase kinase regulatory subunit alpha 2(PHKA2)
ENSG00000044459	5	14.3645	6.00653	8.35801	-2.35147	CNTLN	centlein(CNTLN)
ENSG00000044574	14	4.93274	1.13028	3.80246	-2.67218	HSPA5	heat shock protein family A (Hsp70) member 5(HSPA5)
ENSG00000046647	42	23.1784	1.70167	21.4767	-19.7751	GEMIN8	gem nuclear organelle associated protein 8(GEMIN8)
ENSG00000046651	2	48.5033	32.9563	15.547	17.4093	OFD1	OFD1 centriole and centriolar satellite protein(OFD1)
ENSG00000047056	5	35.9427	19.6023	16.3404	3.26196	WDR37	WD repeat domain 37(WDR37)
ENSG00000047188	1	218.571	148.117	70.4546	77.6621	YTHDC2	YTH domain containing 2(YTHDC2)
ENSG00000047230	2	17.5588	11.0689	6.48994	4.57892	CTPS2	CTP synthase 2(CTPS2)
ENSG00000047249	18	20.0556	2.75322	17.3024	-14.5491	ATP6V1H	ATPase H+ transporting V1 subunit H(ATP6V1H)
ENSG00000047315	1	155.781	80.9426	74.8388	6.10383	POLR2B	RNA polymerase II subunit B(POLR2B)
ENSG00000047346	1	174.294	92.5398	81.7539	10.7859	FAM214A	family with sequence similarity 214 member A(FAM214A)
ENSG00000047365	1	124.729	90.1137	34.6152	55.4985	ARAP2	ArfGAP with RhoGAP domain, ankyrin repeat and PH domain 2(ARAP2)
ENSG00000047410	57	56.4564	2.61438	53.8421	-51.2277	TPR	translocated promoter region, nuclear basket protein(TPR)
ENSG00000047578	56	43.2636	9.90979	33.3538	-23.444	KATNIP	katanin interacting protein(KATNIP)
ENSG00000047579	20	37.8476	17.626	20.2216	-2.59562	DTNBP1	dystrobrevin binding protein 1(DTNBP1)
ENSG00000047597	23	21.5282	16.4493	5.07895	11.3703	XK	X-linked Kx blood group(XK)
ENSG00000047621	61	18.8452	2.33063	16.5145	-14.1839	C12orf4	chromosome 12 open reading frame 4(C12orf4)
ENSG00000047634	1	77.3056	43.8775	33.4281	10.4494	SCML1	Scm polycomb group protein like 1(SCML1)
ENSG00000047644	56	14.9279	4.41378	10.5142	-6.10038	WWC3	WWC family member 3(WWC3)
ENSG00000047648	37	12.33	7.08154	5.24844	1.8331	ARHGAP6	Rho GTPase activating protein 6(ARHGAP6)
ENSG00000047849	14	11.3019	4.70769	6.5942	-1.88651	MAP4	microtubule associated protein 4(MAP4)
ENSG00000047932	1	262.725	155.51	107.215	48.2945	GOPC	golgi associated PDZ and coiled-coil motif containing(GOPC)
ENSG00000048028	14	76.7843	27.0433	49.741	-22.6976	USP28	ubiquitin specific peptidase 28(USP28)
ENSG00000048052	2	91.1755	59.9064	31.2691	28.6373	HDAC9	histone deacetylase 9(HDAC9)
ENSG00000048140	3	24.7444	8.37231	16.3721	-7.99982	TSPAN17	tetraspanin 17(TSPAN17)
ENSG00000048162	30	18.0765	5.21956	12.8569	-7.63736	NOP16	NOP16 nucleolar protein(NOP16)
ENSG00000048392	5	175.934	59.9949	115.939	-55.9445	RRM2B	ribonucleotide reductase regulatory TP53 inducible subunit M2B(RRM2B)
ENSG00000048405	1	118.594	72.2691	46.3249	25.9441	ZNF800	zinc finger protein 800(ZNF800)
ENSG00000048462	27	32.4738	20.8262	11.6477	9.17852	TNFRSF17	TNF receptor superfamily member 17(TNFRSF17)
ENSG00000048471	50	5.76331	0.397575	5.36573	-4.96816	SNX29	sorting nexin 29(SNX29)
ENSG00000048544	40	16.7606	2.54388	14.2168	-11.6729	MRPS10	mitochondrial ribosomal protein S10(MRPS10)
ENSG00000048649	1	19.2642	8.37999	10.8842	-2.5042	RSF1	remodeling and spacing factor 1(RSF1)
ENSG00000048707	50	27.0817	3.02496	24.0568	-21.0318	VPS13D	vacuolar protein sorting 13 homolog D(VPS13D)
ENSG00000048740	1	55.6925	30.4616	25.2309	5.23075	CELF2	CUGBP Elav-like family member 2(CELF2)
ENSG00000048828	1	111.216	65.466	45.7503	19.7156	FAM120A	family with sequence similarity 120A(FAM120A)
ENSG00000048991	2	64.9218	39.2345	25.6873	13.5471	R3HDM1	R3H domain containing 1(R3HDM1)
ENSG00000049089	6	7.27996	2.43424	4.84572	-2.41148	COL9A2	collagen type IX alpha 2 chain(COL9A2)
ENSG00000049167	2	37.5869	18.4824	19.1044	-0.622002	ERCC8	ERCC excision repair 8, CSA ubiquitin ligase complex subunit(ERCC8)
ENSG00000049192	2	5.71903	3.63321	2.08581	1.5474	ADAMTS6	ADAM metallopeptidase with thrombospondin type 1 motif 6(ADAMTS6)
ENSG00000049239	33	15.44	5.56341	9.87657	-4.31317	H6PD	hexose-6-phosphate dehydrogenase/glucose 1-dehydrogenase(H6PD)
ENSG00000049245	5	23.6401	11.1778	12.4623	-1.28444	VAMP3	vesicle associated membrane protein 3(VAMP3)
ENSG00000049246	2	22.8644	14.5351	8.32928	6.20579	PER3	period circadian regulator 3(PER3)
ENSG00000049247	0	0.641375	0.0208255	0.620549	-0.599724	UTS2	urotensin 2(UTS2)
ENSG00000049249	5	6.98804	3.48124	3.5068	-0.0255677	TNFRSF9	TNF receptor superfamily member 9(TNFRSF9)
ENSG00000049323	37	16.175	10.0957	6.07921	4.01653	LTBP1	latent transforming growth factor beta binding protein 1(LTBP1)
ENSG00000049449	2	9.66529	4.32389	5.3414	-1.01751	RCN1	reticulocalbin 1(RCN1)
ENSG00000049541	20	49.1907	25.8523	23.3383	2.51405	RFC2	replication factor C subunit 2(RFC2)
ENSG00000049618	57	56.3682	4.49637	51.8718	-47.3754	ARID1B	AT-rich interaction domain 1B(ARID1B)
ENSG00000049656	3	65.6036	33.093	32.5106	0.582324	CLPTM1L	CLPTM1 like(CLPTM1L)
ENSG00000049759	23	35.5091	30.0875	5.42168	24.6658	NEDD4L	NEDD4 like E3 ubiquitin protein ligase(NEDD4L)
ENSG00000049768	3	7.60042	2.7086	4.89182	-2.18322	FOXP3	forkhead box P3(FOXP3)
ENSG00000049769	20	10.1127	3.69973	6.413	-2.71327	PPP1R3F	protein phosphatase 1 regulatory subunit 3F(PPP1R3F)
ENSG00000049860	2	2.21038	0.469135	1.74124	-1.27211	HEXB	hexosaminidase subunit beta(HEXB)
ENSG00000049883	2	57.8341	44.349	13.4851	30.8639	PTCD2	pentatricopeptide repeat domain 2(PTCD2)
ENSG00000050130	5	56.2627	24.5652	31.6975	-7.13229	JKAMP	JNK1/MAPK8 associated membrane protein(JKAMP)
ENSG00000050327	20	1.5114	0.338225	1.17317	-0.834946	ARHGEF5	Rho guanine nucleotide exchange factor 5(ARHGEF5)
ENSG00000050344	2	18.4011	11.5561	6.84493	4.7112	NFE2L3	NFE2 like bZIP transcription factor 3(NFE2L3)
ENSG00000050393	17	3.24816	0.503243	2.74492	-2.24168	MCUR1	mitochondrial calcium uniporter regulator 1(MCUR1)
ENSG00000050405	2	83.4711	61.6758	21.7954	39.8804	LIMA1	LIM domain and actin binding 1(LIMA1)
ENSG00000050426	14	44.9845	21.9298	23.0546	-1.12479	LETMD1	LETM1 domain containing 1(LETMD1)
ENSG00000050438	2	11.8005	5.54841	6.25211	-0.703695	SLC4A8	solute carrier family 4 member 8(SLC4A8)
ENSG00000050730	0	1.28184	0.0796157	1.20222	-1.12261	TNIP3	TNFAIP3 interacting protein 3(TNIP3)
ENSG00000050748	2	91.2992	50.0242	41.2751	8.74911	MAPK9	mitogen-activated protein kinase 9(MAPK9)
ENSG00000051009	33	76.4451	28.6781	47.7669	-19.0888	FHIP1B	FHF complex subunit HOOK interacting protein 1B(FHIP1B)
ENSG00000051108	3	10.5042	5.22376	5.28048	-0.0567232	HERPUD1	homocysteine inducible ER protein with ubiquitin like domain 1(HERPUD1)
ENSG00000051128	6	66.7496	28.3538	38.3958	-10.042	HOMER3	homer scaffold protein 3(HOMER3)
ENSG00000051341	17	29.8812	24.9928	4.8884	20.1044	POLQ	DNA polymerase theta(POLQ)
ENSG00000051382	5	75.0582	46.7608	28.2974	18.4634	PIK3CB	phosphatidylinositol-4,5-bisphosphate 3-kinase catalytic subunit beta(PIK3CB)
ENSG00000051523	20	116.982	47.7655	69.2162	-21.4507	CYBA	cytochrome b-245 alpha chain(CYBA)
ENSG00000051596	3	6.05833	1.72278	4.33555	-2.61278	THOC3	THO complex 3(THOC3)
ENSG00000051620	33	32.9702	13.6208	19.3494	-5.72856	HEBP2	heme binding protein 2(HEBP2)
ENSG00000051825	2	137.961	104.07	33.8902	70.1801	MPHOSPH9	M-phase phosphoprotein 9(MPHOSPH9)
ENSG00000052126	2	24.3537	17.1474	7.20626	9.94115	PLEKHA5	pleckstrin homology domain containing A5(PLEKHA5)
ENSG00000052723	1	175.604	112.4	63.204	49.1957	SIKE1	suppressor of IKBKE 1(SIKE1)
ENSG00000052749	6	32.4583	14.5171	17.9412	-3.4241	RRP12	ribosomal RNA processing 12 homolog(RRP12)
ENSG00000052795	1	20.9321	12.8633	8.06883	4.79445	FNIP2	folliculin interacting protein 2(FNIP2)
ENSG00000052802	1	8.9991	3.80932	5.18978	-1.38046	MSMO1	methylsterol monooxygenase 1(MSMO1)
ENSG00000052841	2	73.7382	53.9621	19.7761	34.186	TTC17	tetratricopeptide repeat domain 17(TTC17)
ENSG00000053108	33	6.74983	2.92624	3.82359	-0.897354	FSTL4	follistatin like 4(FSTL4)
ENSG00000053254	57	31.0448	2.14678	28.898	-26.7512	FOXN3	forkhead box N3(FOXN3)
ENSG00000053371	3	126.767	60.1783	66.5884	-6.41014	AKR7A2	aldo-keto reductase family 7 member A2(AKR7A2)
ENSG00000053372	30	57.324	12.512	44.812	-32.2999	MRTO4	MRT4 homolog, ribosome maturation factor(MRTO4)
ENSG00000053501	20	56.8105	22.1913	34.6192	-12.4279	USE1	unconventional SNARE in the ER 1(USE1)
ENSG00000053524	2	11.5184	7.00674	4.51162	2.49512	MCF2L2	MCF.2 cell line derived transforming sequence-like 2(MCF2L2)
ENSG00000053770	1	210.272	154.321	55.9511	98.3696	AP5M1	adaptor related protein complex 5 subunit mu 1(AP5M1)
ENSG00000053900	1	143.134	81.9996	61.1347	20.8649	ANAPC4	anaphase promoting complex subunit 4(ANAPC4)
ENSG00000053918	6	64.7445	31.871	32.8735	-1.00257	KCNQ1	potassium voltage-gated channel subfamily Q member 1(KCNQ1)
ENSG00000054116	20	87.915	54.7424	33.1726	21.5699	TRAPPC3	trafficking protein particle complex subunit 3(TRAPPC3)
ENSG00000054118	57	51.139	5.2388	45.9002	-40.6614	THRAP3	thyroid hormone receptor associated protein 3(THRAP3)
ENSG00000054148	3	129.626	61.7288	67.8967	-6.16789	PHPT1	phosphohistidine phosphatase 1(PHPT1)
ENSG00000054179	6	2.21609	0.46617	1.74992	-1.28375	ENTPD2	ectonucleoside triphosphate diphosphohydrolase 2(ENTPD2)
ENSG00000054219	1	47.5635	31.4196	16.1439	15.2757	LY75	lymphocyte antigen 75(LY75)
ENSG00000054267	5	39.9527	14.473	25.4796	-11.0066	ARID4B	AT-rich interaction domain 4B(ARID4B)
ENSG00000054277	2	4.38022	2.0451	2.33513	-0.290026	OPN3	opsin 3(OPN3)
ENSG00000054282	33	10.2575	4.25073	6.00679	-1.75606	SDCCAG8	SHH signaling and ciliogenesis regulator SDCCAG8(SDCCAG8)
ENSG00000054356	23	12.9328	3.54997	9.38279	-5.83281	PTPRN	protein tyrosine phosphatase receptor type N(PTPRN)
ENSG00000054392	2	20.8767	10.0908	10.7859	-0.695046	HHAT	hedgehog acyltransferase(HHAT)
ENSG00000054523	5	85.0541	41.9799	43.0743	-1.09439	KIF1B	kinesin family member 1B(KIF1B)
ENSG00000054598	33	6.94645	3.06859	3.87785	-0.80926	FOXC1	forkhead box C1(FOXC1)
ENSG00000054611	20	77.1742	24.5937	52.5805	-27.9867	TBC1D22A	TBC1 domain family member 22A(TBC1D22A)
ENSG00000054654	2	17.1373	9.40356	7.73374	1.66981	SYNE2	spectrin repeat containing nuclear envelope protein 2(SYNE2)
ENSG00000054793	63	38.9416	4.02826	34.9133	-30.8851	ATP9A	ATPase phospholipid transporting 9A (putative)(ATP9A)
ENSG00000054965	5	22.4838	12.2782	10.2056	2.07268	FAM168A	family with sequence similarity 168 member A(FAM168A)
ENSG00000054967	6	111.257	57.2844	53.9726	3.31173	RELT	RELT TNF receptor(RELT)
ENSG00000054983	5	77.1244	29.675	47.4494	-17.7744	GALC	galactosylceramidase(GALC)
ENSG00000055044	40	57.1917	11.0244	46.1673	-35.1429	NOP58	NOP58 ribonucleoprotein(NOP58)
ENSG00000055070	3	87.7702	43.164	44.6061	-1.44208	SZRD1	SUZ RNA binding domain containing 1(SZRD1)
ENSG00000055118	23	15.9547	10.8221	5.13257	5.68952	KCNH2	potassium voltage-gated channel subfamily H member 2(KCNH2)
ENSG00000055130	2	28.4853	11.6386	16.8466	-5.20802	CUL1	cullin 1(CUL1)
ENSG00000055147	61	27.4391	2.84845	24.5906	-21.7422	FAM114A2	family with sequence similarity 114 member A2(FAM114A2)
ENSG00000055163	14	13.4819	6.22671	7.25518	-1.02846	CYFIP2	cytoplasmic FMR1 interacting protein 2(CYFIP2)
ENSG00000055208	1	153.999	106.805	47.1939	59.6108	TAB2	TGF-beta activated kinase 1 (MAP3K7) binding protein 2(TAB2)
ENSG00000055211	5	6.44191	2.36054	4.08137	-1.72084	GINM1	glycosylated integral membrane protein 1(GINM1)
ENSG00000055332	34	8.37828	5.6649	2.71338	2.95153	EIF2AK2	eukaryotic translation initiation factor 2 alpha kinase 2(EIF2AK2)
ENSG00000055483	14	82.6621	50.0552	32.6069	17.4484	USP36	ubiquitin specific peptidase 36(USP36)
ENSG00000055609	1	62.6703	36.694	25.9763	10.7177	KMT2C	lysine methyltransferase 2C(KMT2C)
ENSG00000055732	2	3.18407	2.07089	1.11318	0.957716	MCOLN3	mucolipin TRP cation channel 3(MCOLN3)
ENSG00000055917	1	235.738	157.446	78.2916	79.1545	PUM2	pumilio RNA binding family member 2(PUM2)
ENSG00000055950	20	99.4834	33.6178	65.8656	-32.2478	MRPL43	mitochondrial ribosomal protein L43(MRPL43)
ENSG00000055955	33	7.95568	3.08568	4.87	-1.78432	ITIH4	inter-alpha-trypsin inhibitor heavy chain 4(ITIH4)
ENSG00000056050	35	10.1408	3.39186	6.74889	-3.35704	HPF1	histone PARylation factor 1(HPF1)
ENSG00000056097	1	255.319	178.386	76.9327	101.454	ZFR	zinc finger RNA binding protein(ZFR)
ENSG00000056277	2	101.405	59.1384	42.2671	16.8713	ZNF280C	zinc finger protein 280C(ZNF280C)
ENSG00000056558	14	26.408	12.4073	14.0007	-1.59347	TRAF1	TNF receptor associated factor 1(TRAF1)
ENSG00000056586	1	215.446	143.275	72.171	71.104	RC3H2	ring finger and CCCH-type domains 2(RC3H2)
ENSG00000056972	3	2.13986	0.48052	1.65934	-1.17882	TRAF3IP2	TRAF3 interacting protein 2(TRAF3IP2)
ENSG00000057252	1	35.6343	21.3969	14.2374	7.15948	SOAT1	sterol O-acyltransferase 1(SOAT1)
ENSG00000057294	5	6.31202	3.15167	3.16035	-0.00867775	PKP2	plakophilin 2(PKP2)
ENSG00000057608	2	56.1377	34.6995	21.4382	13.2612	GDI2	GDP dissociation inhibitor 2(GDI2)
ENSG00000057657	2	6.52588	2.5012	4.02468	-1.52348	PRDM1	PR/SET domain 1(PRDM1)
ENSG00000057663	61	65.1906	5.89201	59.2986	-53.4066	ATG5	autophagy related 5(ATG5)
ENSG00000057704	5	53.2849	29.2652	24.0197	5.24553	TMCC3	transmembrane and coiled-coil domain family 3(TMCC3)
ENSG00000057757	23	17.3972	13.2886	4.10857	9.18003	PITHD1	PITH domain containing 1(PITHD1)
ENSG00000057935	14	34.3984	17.3436	17.0548	0.288705	MTA3	metastasis associated 1 family member 3(MTA3)
ENSG00000058056	2	60.5938	44.8871	15.7067	29.1805	USP13	ubiquitin specific peptidase 13(USP13)
ENSG00000058063	1	125.71	80.7201	44.9895	35.7307	ATP11B	ATPase phospholipid transporting 11B (putative)(ATP11B)
ENSG00000058091	5	35.0676	19.7479	15.3198	4.4281	CDK14	cyclin dependent kinase 14(CDK14)
ENSG00000058262	3	49.3807	27.9343	21.4465	6.48782	SEC61A1	SEC61 translocon subunit alpha 1(SEC61A1)
ENSG00000058272	1	95.4091	59.5497	35.8594	23.6904	PPP1R12A	protein phosphatase 1 regulatory subunit 12A(PPP1R12A)
ENSG00000058453	3	43.6085	31.0193	12.5892	18.4301	CROCC	ciliary rootlet coiled-coil, rootletin(CROCC)
ENSG00000058600	14	40.3423	17.001	23.3413	-6.34035	POLR3E	RNA polymerase III subunit E(POLR3E)
ENSG00000058668	1	9.37869	4.53488	4.84382	-0.308942	ATP2B4	ATPase plasma membrane Ca2+ transporting 4(ATP2B4)
ENSG00000058729	39	36.7216	4.39174	32.3299	-27.9382	RIOK2	RIO kinase 2(RIOK2)
ENSG00000058799	20	73.6387	17.5159	56.1227	-38.6068	YIPF1	Yip1 domain family member 1(YIPF1)
ENSG00000058804	2	79.7423	57.6381	22.1042	35.5339	NDC1	NDC1 transmembrane nucleoporin(NDC1)
ENSG00000058866	5	5.17492	2.43432	2.7406	-0.306276	DGKG	diacylglycerol kinase gamma(DGKG)
ENSG00000059122	3	53.6591	39.8852	13.774	26.1112	FLYWCH1	FLYWCH-type zinc finger 1(FLYWCH1)
ENSG00000059145	56	25.5965	6.9752	18.6213	-11.6461	UNKL	unk like zinc finger(UNKL)
ENSG00000059377	49	40.7334	8.55107	32.1823	-23.6313	TBXAS1	thromboxane A synthase 1(TBXAS1)
ENSG00000059378	34	21.6333	16.9217	4.71157	12.2102	PARP12	poly(ADP-ribose) polymerase family member 12(PARP12)
ENSG00000059573	14	58.2956	27.9149	30.3807	-2.46586	ALDH18A1	aldehyde dehydrogenase 18 family member A1(ALDH18A1)
ENSG00000059588	2	101.299	74.8567	26.4426	48.4141	TARBP1	TAR (HIV-1) RNA binding protein 1(TARBP1)
ENSG00000059691	30	19.7424	5.27038	14.472	-9.20162	GATB	glutamyl-tRNA amidotransferase subunit B(GATB)
ENSG00000059728	49	32.8436	13.5154	19.3282	-5.81287	MXD1	MAX dimerization protein 1(MXD1)
ENSG00000059758	1	189.035	133.559	55.4759	78.0829	CDK17	cyclin dependent kinase 17(CDK17)
ENSG00000059769	1	27.964	14.6024	13.3616	1.24086	DNAJC25	DnaJ heat shock protein family (Hsp40) member C25(DNAJC25)
ENSG00000059804	5	64.8114	36.1165	28.6949	7.42158	SLC2A3	solute carrier family 2 member 3(SLC2A3)
ENSG00000059915	3	3.59421	1.68732	1.90689	-0.219577	PSD	pleckstrin and Sec7 domain containing(PSD)
ENSG00000060069	6	94.7213	43.8928	50.8286	-6.93577	CTDP1	CTD phosphatase subunit 1(CTDP1)
ENSG00000060138	23	13.1716	10.8837	2.28794	8.59575	YBX3	Y-box binding protein 3(YBX3)
ENSG00000060140	23	2.06215	0.644977	1.41717	-0.772191	STYK1	serine/threonine/tyrosine kinase 1(STYK1)
ENSG00000060237	1	29.9633	16.1143	13.849	2.26529	WNK1	WNK lysine deficient protein kinase 1(WNK1)
ENSG00000060339	40	76.6267	4.32924	72.2974	-67.9682	CCAR1	cell division cycle and apoptosis regulator 1(CCAR1)
ENSG00000060491	69	113.288	3.73945	109.548	-105.809	OGFR	opioid growth factor receptor(OGFR)
ENSG00000060558	6	78.6725	28.9013	49.7712	-20.8699	GNA15	G protein subunit alpha 15(GNA15)
ENSG00000060642	33	27.1	10.029	17.071	-7.04204	PIGV	phosphatidylinositol glycan anchor biosynthesis class V(PIGV)
ENSG00000060688	30	63.4286	18.7695	44.6591	-25.8896	SNRNP40	small nuclear ribonucleoprotein U5 subunit 40(SNRNP40)
ENSG00000060749	2	126.609	61.163	65.4461	-4.28314	QSER1	glutamine and serine rich 1(QSER1)
ENSG00000060762	1	8.7323	3.36534	5.36696	-2.00161	MPC1	mitochondrial pyruvate carrier 1(MPC1)
ENSG00000060971	6	91.6992	39.4973	52.2019	-12.7046	ACAA1	acetyl-CoA acyltransferase 1(ACAA1)
ENSG00000060982	5	11.1331	5.74619	5.38694	0.359251	BCAT1	branched chain amino acid transaminase 1(BCAT1)
ENSG00000061273	3	77.645	26.4784	51.1666	-24.6883	HDAC7	histone deacetylase 7(HDAC7)
ENSG00000061676	1	15.2807	7.80042	7.48029	0.32013	NCKAP1	NCK associated protein 1(NCKAP1)
ENSG00000061794	40	43.552	8.51381	35.0382	-26.5244	MRPS35	mitochondrial ribosomal protein S35(MRPS35)
ENSG00000061918	37	14.1123	6.92565	7.18663	-0.260981	GUCY1B1	guanylate cyclase 1 soluble subunit beta 1(GUCY1B1)
ENSG00000061936	3	9.3705	2.89638	6.47412	-3.57774	SFSWAP	splicing factor SWAP(SFSWAP)
ENSG00000061938	3	52.8745	22.6005	30.274	-7.67356	TNK2	tyrosine kinase non receptor 2(TNK2)
ENSG00000061987	1	250.127	176.454	73.6727	102.781	MON2	MON2 homolog, regulator of endosome-to-Golgi trafficking(MON2)
ENSG00000062194	1	92.0383	62.4801	29.5582	32.9219	GPBP1	GC-rich promoter binding protein 1(GPBP1)
ENSG00000062282	56	70.189	27.2649	42.9241	-15.6591	DGAT2	diacylglycerol O-acyltransferase 2(DGAT2)
ENSG00000062485	14	31.017	18.0257	12.9914	5.0343	CS	citrate synthase(CS)
ENSG00000062524	3	18.4568	8.09623	10.3605	-2.26429	LTK	leukocyte receptor tyrosine kinase(LTK)
ENSG00000062598	33	19.423	7.54527	11.8778	-4.33249	ELMO2	engulfment and cell motility 2(ELMO2)
ENSG00000062650	1	249.212	186.526	62.6858	123.84	WAPL	WAPL cohesin release factor(WAPL)
ENSG00000062716	5	25.2563	15.7435	9.51274	6.23078	VMP1	vacuole membrane protein 1(VMP1)
ENSG00000062725	1	186.147	135.787	50.3595	85.4276	APPBP2	amyloid beta precursor protein binding protein 2(APPBP2)
ENSG00000062822	3	87.1717	57.8513	29.3205	28.5308	POLD1	DNA polymerase delta 1, catalytic subunit(POLD1)
ENSG00000063046	2	76.7555	49.4655	27.29	22.1756	EIF4B	eukaryotic translation initiation factor 4B(EIF4B)
ENSG00000063127	0	0.903106	0.0376975	0.865409	-0.827711	SLC6A16	solute carrier family 6 member 16(SLC6A16)
ENSG00000063169	6	28.873	14.7451	14.128	0.617086	BICRA	BRD4 interacting chromatin remodeling complex associated protein(BICRA)
ENSG00000063176	20	172.756	75.0519	97.7038	-22.6518	SPHK2	sphingosine kinase 2(SPHK2)
ENSG00000063177	42	77.3766	16.7252	60.6513	-43.9261	RPL18	ribosomal protein L18(RPL18)
ENSG00000063180	3	20.6227	9.37844	11.2443	-1.86584	CA11	carbonic anhydrase 11(CA11)
ENSG00000063241	3	97.1404	42.2293	54.9111	-12.6818	ISOC2	isochorismatase domain containing 2(ISOC2)
ENSG00000063244	3	75.281	57.0516	18.2294	38.8222	U2AF2	U2 small nuclear RNA auxiliary factor 2(U2AF2)
ENSG00000063245	6	192.17	61.6852	130.484	-68.7993	EPN1	epsin 1(EPN1)
ENSG00000063322	3	47.3223	30.0685	17.2538	12.8146	MED29	mediator complex subunit 29(MED29)
ENSG00000063438	5	1.15651	0.41089	0.745617	-0.334727	AHRR	aryl hydrocarbon receptor repressor(AHRR)
ENSG00000063587	14	58.8553	23.0929	35.7624	-12.6694	LOC105373378	uncharacterized LOC105373378(LOC105373378)
ENSG00000063601	1	36.6622	22.1312	14.5311	7.6001	MTMR1	myotubularin related protein 1(MTMR1)
ENSG00000063761	3	17.0794	9.12322	7.95623	1.16699	ADCK1	aarF domain containing kinase 1(ADCK1)
ENSG00000063854	23	35.5426	23.2219	12.3207	10.9012	HAGH	hydroxyacylglutathione hydrolase(HAGH)
ENSG00000063978	14	45.0046	19.6175	25.3871	-5.76966	RNF4	ring finger protein 4(RNF4)
ENSG00000064012	1	24.7679	13.1664	11.6015	1.56496	CASP8	caspase 8(CASP8)
ENSG00000064102	2	53.5676	30.3566	23.211	7.14553	INTS13	integrator complex subunit 13(INTS13)
ENSG00000064115	2	2.17269	0.489083	1.68361	-1.19453	TM7SF3	transmembrane 7 superfamily member 3(TM7SF3)
ENSG00000064199	35	3.84182	0.8018	3.04002	-2.23822	SPA17	sperm autoantigenic protein 17(SPA17)
ENSG00000064201	3	71.8976	47.4294	24.4682	22.9612	TSPAN32	tetraspanin 32(TSPAN32)
ENSG00000064225	5	30.9864	20.3157	10.6707	9.64503	ST3GAL6	ST3 beta-galactoside alpha-2,3-sialyltransferase 6(ST3GAL6)
ENSG00000064270	63	15.8884	1.22146	14.6669	-13.4454	ATP2C2	ATPase secretory pathway Ca2+ transporting 2(ATP2C2)
ENSG00000064300	20	3.69556	1.19654	2.49903	-1.30249	NGFR	nerve growth factor receptor(NGFR)
ENSG00000064313	1	237.394	149.647	87.7472	61.8997	TAF2	TATA-box binding protein associated factor 2(TAF2)
ENSG00000064393	5	6.53532	2.3932	4.14213	-1.74893	HIPK2	homeodomain interacting protein kinase 2(HIPK2)
ENSG00000064419	33	11.1988	4.12821	7.07064	-2.94243	TNPO3	transportin 3(TNPO3)
ENSG00000064490	20	154.024	79.9832	74.0413	5.94184	RFXANK	regulatory factor X associated ankyrin containing protein(RFXANK)
ENSG00000064545	3	99.896	60.8263	39.0696	21.7567	TMEM161A	transmembrane protein 161A(TMEM161A)
ENSG00000064547	56	84.0003	26.93	57.0704	-30.1404	LPAR2	lysophosphatidic acid receptor 2(LPAR2)
ENSG00000064601	6	37.8068	12.4288	25.378	-12.9492	CTSA	cathepsin A(CTSA)
ENSG00000064607	2	30.5322	9.9433	20.5889	-10.6457	SUGP2	SURP and G-patch domain containing 2(SUGP2)
ENSG00000064651	2	133.433	88.3365	45.0968	43.2397	SLC12A2	solute carrier family 12 member 2(SLC12A2)
ENSG00000064652	2	3.18138	1.70135	1.48003	0.221313	SNX24	sorting nexin 24(SNX24)
ENSG00000064666	6	15.9061	7.24354	8.66253	-1.419	CNN2	calponin 2(CNN2)
ENSG00000064687	6	33.1276	12.3683	20.7593	-8.39106	ABCA7	ATP binding cassette subfamily A member 7(ABCA7)
ENSG00000064703	2	49.3245	31.587	17.7375	13.8496	DDX20	DEAD-box helicase 20(DDX20)
ENSG00000064726	1	233.109	151.244	81.8646	69.3795	BTBD1	BTB domain containing 1(BTBD1)
ENSG00000064763	5	23.2418	12.7121	10.5297	2.18245	FAR2	fatty acyl-CoA reductase 2(FAR2)
ENSG00000064886	30	4.9387	0.850399	4.0883	-3.23791	CHI3L2	chitinase 3 like 2(CHI3L2)
ENSG00000064932	56	85.1311	18.902	66.229	-47.327	SBNO2	strawberry notch homolog 2(SBNO2)
ENSG00000064933	2	135.68	95.8242	39.8558	55.9684	PMS1	PMS1 homolog 1, mismatch repair system component(PMS1)
ENSG00000064961	20	138.765	53.0528	85.7118	-32.6591	HMG20B	high mobility group 20B(HMG20B)
ENSG00000064989	1	18.8687	11.8885	6.98015	4.90837	CALCRL	calcitonin receptor like receptor(CALCRL)
ENSG00000064995	39	7.00391	1.1733	5.83061	-4.65731	TAF11	TATA-box binding protein associated factor 11(TAF11)
ENSG00000064999	33	55.1567	22.9948	32.1619	-9.16706	ANKS1A	ankyrin repeat and sterile alpha motif domain containing 1A(ANKS1A)
ENSG00000065000	3	45.2679	25.715	19.5529	6.16217	AP3D1	adaptor related protein complex 3 subunit delta 1(AP3D1)
ENSG00000065029	3	33.866	21.7022	12.1638	9.53839	ZNF76	zinc finger protein 76(ZNF76)
ENSG00000065054	20	20.1177	8.17731	11.9404	-3.7631	SLC9A3R2	SLC9A3 regulator 2(SLC9A3R2)
ENSG00000065057	3	67.0449	40.7926	26.2523	14.5402	NTHL1	nth like DNA glycosylase 1(NTHL1)
ENSG00000065060	2	25.0108	10.9313	14.0796	-3.14832	BLTP3A	bridge-like lipid transfer protein family member 3A(BLTP3A)
ENSG00000065135	61	59.6158	4.8813	54.7345	-49.8532	GNAI3	G protein subunit alpha i3(GNAI3)
ENSG00000065150	2	138.349	96.716	41.6334	55.0826	IPO5	importin 5(IPO5)
ENSG00000065154	5	25.7868	11.8282	13.9586	-2.13034	OAT	ornithine aminotransferase(OAT)
ENSG00000065183	2	132.118	97.0081	35.1097	61.8984	WDR3	WD repeat domain 3(WDR3)
ENSG00000065243	1	180.725	125.549	55.1758	70.3731	PKN2	protein kinase N2(PKN2)
ENSG00000065268	3	139.907	71.8073	68.1002	3.70709	WDR18	WD repeat domain 18(WDR18)
ENSG00000065308	27	14.5631	3.45023	11.1128	-7.66262	TRAM2	translocation associated membrane protein 2(TRAM2)
ENSG00000065328	17	42.3087	35.8259	6.48278	29.3431	MCM10	minichromosome maintenance 10 replication initiation factor(MCM10)
ENSG00000065357	14	37.5164	20.8873	16.6291	4.25815	DGKA	diacylglycerol kinase alpha(DGKA)
ENSG00000065413	1	136.701	89.8957	46.8057	43.09	ANKRD44	ankyrin repeat domain 44(ANKRD44)
ENSG00000065427	34	28.171	3.55987	24.6111	-21.0512	KARS1	lysyl-tRNA synthetase 1(KARS1)
ENSG00000065457	0	1.51271	0.0695458	1.44316	-1.37362	ADAT1	adenosine deaminase tRNA specific 1(ADAT1)
ENSG00000065485	27	16.1574	5.33079	10.8266	-5.49584	PDIA5	protein disulfide isomerase family A member 5(PDIA5)
ENSG00000065491	23	31.8125	27.0631	4.74945	22.3136	TBC1D22B	TBC1 domain family member 22B(TBC1D22B)
ENSG00000065518	20	57.217	25.4616	31.7555	-6.29392	NDUFB4	NADH:ubiquinone oxidoreductase subunit B4(NDUFB4)
ENSG00000065526	50	17.5605	3.19111	14.3693	-11.1782	SPEN	spen family transcriptional repressor(SPEN)
ENSG00000065534	37	14.5614	10.6803	3.88107	6.79926	MYLK	myosin light chain kinase(MYLK)
ENSG00000065548	39	29.805	9.0186	20.7864	-11.7678	ZC3H15	zinc finger CCCH-type containing 15(ZC3H15)
ENSG00000065559	5	68.9506	38.6892	30.2614	8.42784	MAP2K4	mitogen-activated protein kinase kinase 4(MAP2K4)
ENSG00000065600	2	9.81588	5.80058	4.0153	1.78528	PACC1	proton activated chloride channel 1(PACC1)
ENSG00000065613	5	132.037	55.4118	76.6256	-21.2138	SLK	STE20 like kinase(SLK)
ENSG00000065615	5	82.8365	59.3566	23.48	35.8766	CYB5R4	cytochrome b5 reductase 4(CYB5R4)
ENSG00000065618	59	11.6539	3.95535	7.69856	-3.74321	COL17A1	collagen type XVII alpha 1 chain(COL17A1)
ENSG00000065621	33	11.8051	6.08305	5.72202	0.361028	GSTO2	glutathione S-transferase omega 2(GSTO2)
ENSG00000065665	5	9.96431	4.75105	5.21326	-0.462206	SEC61A2	SEC61 translocon subunit alpha 2(SEC61A2)
ENSG00000065675	14	83.5851	46.9042	36.681	10.2232	PRKCQ	protein kinase C theta(PRKCQ)
ENSG00000065717	14	18.003	9.51638	8.48667	1.02972	TLE2	TLE family member 2, transcriptional corepressor(TLE2)
ENSG00000065802	0	1.6643	0.0814206	1.58288	-1.50146	ASB1	ankyrin repeat and SOCS box containing 1(ASB1)
ENSG00000065809	1	105.294	70.4092	34.8847	35.5245	FAM107B	family with sequence similarity 107 member B(FAM107B)
ENSG00000065833	5	2.08329	0.684443	1.39884	-0.714401	ME1	malic enzyme 1(ME1)
ENSG00000065882	0	2.43687	0.0712311	2.36564	-2.29441	TBC1D1	TBC1 domain family member 1(TBC1D1)
ENSG00000065883	2	42.31	22.9598	19.3502	3.60953	CDK13	cyclin dependent kinase 13(CDK13)
ENSG00000065911	61	12.8584	1.71538	11.143	-9.42766	MTHFD2	methylenetetrahydrofolate dehydrogenase (NADP+ dependent) 2, methenyltetrahydrofolate cyclohydrolase(MTHFD2)
ENSG00000065923	43	30.3592	2.60817	27.751	-25.1428	SLC9A7	solute carrier family 9 member A7(SLC9A7)
ENSG00000065970	50	10.4127	1.23633	9.1764	-7.94007	FOXJ2	forkhead box J2(FOXJ2)
ENSG00000065978	23	9.17656	3.39877	5.77779	-2.37903	YBX1	Y-box binding protein 1(YBX1)
ENSG00000065989	3	12.7319	4.20168	8.53023	-4.32856	PDE4A	phosphodiesterase 4A(PDE4A)
ENSG00000066027	1	36.2427	21.1816	15.0611	6.12056	PPP2R5A	protein phosphatase 2 regulatory subunit B'alpha(PPP2R5A)
ENSG00000066044	14	60.4208	32.3347	28.0861	4.24864	ELAVL1	ELAV like RNA binding protein 1(ELAVL1)
ENSG00000066084	5	89.9359	61.603	28.3329	33.27	DIP2B	disco interacting protein 2 homolog B(DIP2B)
ENSG00000066117	3	73.7694	41.91	31.8594	10.0506	SMARCD1	SWI/SNF related, matrix associated, actin dependent regulator of chromatin, subfamily d, member 1(SMARCD1)
ENSG00000066135	6	5.76384	1.57267	4.19118	-2.61851	KDM4A	lysine demethylase 4A(KDM4A)
ENSG00000066136	6	36.3167	10.7598	25.5569	-14.7971	NFYC	nuclear transcription factor Y subunit gamma(NFYC)
ENSG00000066279	17	36.1679	29.4714	6.69652	22.7749	ASPM	assembly factor for spindle microtubules(ASPM)
ENSG00000066294	2	37.1677	20.3812	16.7865	3.59468	CD84	CD84 molecule(CD84)
ENSG00000066322	20	177.434	82.3382	95.096	-12.7579	ELOVL1	ELOVL fatty acid elongase 1(ELOVL1)
ENSG00000066336	56	78.7386	23.784	54.9547	-31.1707	SPI1	Spi-1 proto-oncogene(SPI1)
ENSG00000066379	20	36.3367	20.366	15.9707	4.39527	POLR1H	RNA polymerase I subunit H(POLR1H)
ENSG00000066422	1	297.765	216.723	81.0426	135.68	ZBTB11	zinc finger and BTB domain containing 11(ZBTB11)
ENSG00000066427	1	18.0763	8.51843	9.55789	-1.03946	ATXN3	ataxin 3(ATXN3)
ENSG00000066455	1	13.2584	7.10543	6.15297	0.952465	GOLGA5	golgin A5(GOLGA5)
ENSG00000066468	2	3.81148	2.3271	1.48438	0.842721	FGFR2	fibroblast growth factor receptor 2(FGFR2)
ENSG00000066557	1	155.664	89.5027	66.1616	23.3411	LRRC40	leucine rich repeat containing 40(LRRC40)
ENSG00000066583	2	25.7386	18.1916	7.54704	10.6445	ISOC1	isochorismatase domain containing 1(ISOC1)
ENSG00000066651	2	60.0778	34.1152	25.9626	8.15256	TRMT11	tRNA methyltransferase 11 homolog(TRMT11)
ENSG00000066654	2	172.262	120.588	51.6742	68.9134	THUMPD1	THUMP domain containing 1(THUMPD1)
ENSG00000066697	2	5.70517	2.11276	3.59242	-1.47966	MSANTD3	Myb/SANT DNA binding domain containing 3(MSANTD3)
ENSG00000066739	1	161.602	118.889	42.7129	76.1763	ATG2B	autophagy related 2B(ATG2B)
ENSG00000066777	1	225.843	166.711	59.1314	107.58	ARFGEF1	ADP ribosylation factor guanine nucleotide exchange factor 1(ARFGEF1)
ENSG00000066827	33	7.42783	1.94118	5.48665	-3.54547	ZFAT	zinc finger and AT-hook domain containing(ZFAT)
ENSG00000066855	2	49.2025	23.0679	26.1346	-3.06663	MTFR1	mitochondrial fission regulator 1(MTFR1)
ENSG00000066923	43	1.13812	0.260921	0.877202	-0.616281	STAG3	stromal antigen 3(STAG3)
ENSG00000066926	23	30.6182	26.965	3.65322	23.3118	FECH	ferrochelatase(FECH)
ENSG00000066933	2	51.6634	34.5588	17.1047	17.4541	MYO9A	myosin IXA(MYO9A)
ENSG00000067048	0	8.20351	7.53993	0.663587	6.87634	DDX3Y	DEAD-box helicase 3 Y-linked(DDX3Y)
ENSG00000067057	3	29.6407	15.2604	14.3802	0.880202	PFKP	phosphofructokinase, platelet(PFKP)
ENSG00000067064	61	47.028	5.53359	41.4944	-35.9608	IDI1	isopentenyl-diphosphate delta isomerase 1(IDI1)
ENSG00000067066	34	8.38007	2.16264	6.21743	-4.05479	SP100	SP100 nuclear antigen(SP100)
ENSG00000067082	5	10.4002	6.37384	4.02635	2.34749	KLF6	Kruppel like factor 6(KLF6)
ENSG00000067113	2	13.139	4.48959	8.64942	-4.15983	PLPP1	phospholipid phosphatase 1(PLPP1)
ENSG00000067141	1	2.24446	0.703543	1.54092	-0.837375	NEO1	neogenin 1(NEO1)
ENSG00000067167	2	148.808	105.558	43.2506	62.3072	TRAM1	translocation associated membrane protein 1(TRAM1)
ENSG00000067182	56	64.1233	25.8615	38.2618	-12.4002	TNFRSF1A	TNF receptor superfamily member 1A(TNFRSF1A)
ENSG00000067191	3	38.5716	26.1166	12.4551	13.6615	CACNB1	calcium voltage-gated channel auxiliary subunit beta 1(CACNB1)
ENSG00000067208	5	53.4184	23.4464	29.972	-6.52564	EVI5	ecotropic viral integration site 5(EVI5)
ENSG00000067221	69	17.0941	1.92556	15.1686	-13.243	STOML1	stomatin like 1(STOML1)
ENSG00000067225	3	7.63066	3.58485	4.04581	-0.460962	PKM	pyruvate kinase M1/2(PKM)
ENSG00000067248	67	15.0874	1.28903	13.7984	-12.5093	DHX29	DExH-box helicase 29(DHX29)
ENSG00000067334	39	18.6324	3.86134	14.7711	-10.9097	DNTTIP2	deoxynucleotidyltransferase terminal interacting protein 2(DNTTIP2)
ENSG00000067365	33	33.8941	12.587	21.3071	-8.72003	METTL22	methyltransferase 22, Kin17 lysine(METTL22)
ENSG00000067369	1	14.2851	4.62092	9.6642	-5.04328	TP53BP1	tumor protein p53 binding protein 1(TP53BP1)
ENSG00000067533	2	80.679	61.3099	19.3691	41.9408	RRP15	ribosomal RNA processing 15 homolog(RRP15)
ENSG00000067560	2	6.10349	2.83027	3.27322	-0.442956	RHOA	ras homolog family member A(RHOA)
ENSG00000067596	55	9.2766	0.965198	8.3114	-7.3462	DHX8	DEAH-box helicase 8(DHX8)
ENSG00000067601	0	1.33037	0.0954538	1.23492	-1.13946	PMS2P4	PMS1 homolog 2, mismatch repair system component pseudogene 4(PMS2P4)
ENSG00000067606	6	33.8716	15.5748	18.2968	-2.72203	PRKCZ	protein kinase C zeta(PRKCZ)
ENSG00000067646	0	7.14093	6.0243	1.11663	4.90768	ZFY	zinc finger protein Y-linked(ZFY)
ENSG00000067704	2	41.0937	25.6564	15.4373	10.219	IARS2	isoleucyl-tRNA synthetase 2, mitochondrial(IARS2)
ENSG00000067798	5	1.12228	0.369666	0.752614	-0.382948	NAV3	neuron navigator 3(NAV3)
ENSG00000067829	20	139.664	63.8624	75.8019	-11.9394	IDH3G	isocitrate dehydrogenase (NAD(+)) 3 non-catalytic subunit gamma(IDH3G)
ENSG00000067836	6	80.4112	28.0075	52.4038	-24.3963	ROGDI	rogdi atypical leucine zipper(ROGDI)
ENSG00000067840	3	21.5386	12.5087	9.02984	3.47889	PDZD4	PDZ domain containing 4(PDZD4)
ENSG00000067900	1	84.3416	52.7911	31.5505	21.2406	ROCK1	Rho associated coiled-coil containing protein kinase 1(ROCK1)
ENSG00000067955	1	218.18	105.61	112.569	-6.95896	CBFB	core-binding factor subunit beta(CBFB)
ENSG00000067992	33	54.5229	28.6708	25.852	2.81881	PDK3	pyruvate dehydrogenase kinase 3(PDK3)
ENSG00000068001	6	61.8665	29.1763	32.6903	-3.51401	HYAL2	hyaluronidase 2(HYAL2)
ENSG00000068024	5	82.6563	38.0355	44.6208	-6.58525	HDAC4	histone deacetylase 4(HDAC4)
ENSG00000068028	3	55.6	39.746	15.854	23.8921	RASSF1	Ras association domain family member 1(RASSF1)
ENSG00000068079	34	35.246	8.11115	27.1348	-19.0237	IFI35	interferon induced protein 35(IFI35)
ENSG00000068097	2	13.2177	7.8721	5.34562	2.52648	HEATR6	HEAT repeat containing 6(HEATR6)
ENSG00000068120	6	149.077	52.0162	97.0607	-45.0445	COASY	Coenzyme A synthase(COASY)
ENSG00000068305	5	91.432	49.4679	41.9641	7.50384	MEF2A	myocyte enhancer factor 2A(MEF2A)
ENSG00000068308	20	27.6042	7.05544	20.5488	-13.4934	OTUD5	OTU deubiquitinase 5(OTUD5)
ENSG00000068323	33	76.7985	22.2254	54.5731	-32.3477	TFE3	transcription factor binding to IGHM enhancer 3(TFE3)
ENSG00000068354	36	57.9962	10.6791	47.3171	-36.638	TBC1D25	TBC1 domain family member 25(TBC1D25)
ENSG00000068366	5	142.241	57.1476	85.0933	-27.9457	ACSL4	acyl-CoA synthetase long chain family member 4(ACSL4)
ENSG00000068383	56	46.7494	8.48882	38.2606	-29.7718	INPP5A	inositol polyphosphate-5-phosphatase A(INPP5A)
ENSG00000068394	20	71.7611	37.2722	34.4889	2.78332	GPKOW	G-patch domain and KOW motifs(GPKOW)
ENSG00000068400	69	28.8125	1.45197	27.3605	-25.9086	GRIPAP1	GRIP1 associated protein 1(GRIPAP1)
ENSG00000068438	3	63.6727	31.4522	32.2205	-0.768249	FTSJ1	FtsJ RNA 2'-O-methyltransferase 1(FTSJ1)
ENSG00000068489	17	3.63234	1.30498	2.32736	-1.02238	PRR11	proline rich 11(PRR11)
ENSG00000068650	5	94.0079	64.0084	29.9995	34.0088	ATP11A	ATPase phospholipid transporting 11A(ATP11A)
ENSG00000068654	14	38.3597	20.7066	17.6531	3.05344	POLR1A	RNA polymerase I subunit A(POLR1A)
ENSG00000068697	33	10.7065	2.9539	7.75257	-4.79867	LAPTM4A	lysosomal protein transmembrane 4 alpha(LAPTM4A)
ENSG00000068724	46	45.0902	2.59215	42.4981	-39.9059	TTC7A	tetratricopeptide repeat domain 7A(TTC7A)
ENSG00000068745	6	2.38739	0.383859	2.00354	-1.61968	IP6K2	inositol hexakisphosphate kinase 2(IP6K2)
ENSG00000068784	5	11.1418	3.5956	7.54617	-3.95057	SRBD1	S1 RNA binding domain 1(SRBD1)
ENSG00000068796	1	109.882	61.5642	48.3175	13.2467	KIF2A	kinesin family member 2A(KIF2A)
ENSG00000068831	3	90.0268	53.2101	36.8168	16.3933	RASGRP2	RAS guanyl releasing protein 2(RASGRP2)
ENSG00000068878	2	22.569	12.6751	9.89386	2.78128	PSME4	proteasome activator subunit 4(PSME4)
ENSG00000068885	2	158.649	79.5184	79.1304	0.388027	IFT80	intraflagellar transport 80(IFT80)
ENSG00000068903	20	202.301	94.2659	108.035	-13.7691	SIRT2	sirtuin 2(SIRT2)
ENSG00000068912	40	41.0392	3.31608	37.7232	-34.4071	ERLEC1	endoplasmic reticulum lectin 1(ERLEC1)
ENSG00000068971	36	41.897	9.31949	32.5775	-23.258	PPP2R5B	protein phosphatase 2 regulatory subunit B'beta(PPP2R5B)
ENSG00000068976	33	58.772	23.9832	34.7888	-10.8055	PYGM	glycogen phosphorylase, muscle associated(PYGM)
ENSG00000069020	5	5.1428	2.12733	3.01548	-0.888147	MAST4	microtubule associated serine/threonine kinase family member 4(MAST4)
ENSG00000069188	43	8.0902	1.0869	7.0033	-5.9164	SDK2	sidekick cell adhesion molecule 2(SDK2)
ENSG00000069248	2	77.9589	56.3674	21.5914	34.776	NUP133	nucleoporin 133(NUP133)
ENSG00000069275	2	105.652	66.4147	39.2373	27.1773	NUCKS1	nuclear casein kinase and cyclin dependent kinase substrate 1(NUCKS1)
ENSG00000069329	0	3.80603	0.388775	3.41726	-3.02848	VPS35	VPS35 retromer complex component(VPS35)
ENSG00000069345	1	32.8322	18.5552	14.277	4.27819	DNAJA2	DnaJ heat shock protein family (Hsp40) member A2(DNAJA2)
ENSG00000069399	33	109.168	32.0804	77.0877	-45.0073	BCL3	BCL3 transcription coactivator(BCL3)
ENSG00000069424	3	55.7814	38.8631	16.9183	21.9448	KCNAB2	potassium voltage-gated channel subfamily A regulatory beta subunit 2(KCNAB2)
ENSG00000069493	2	118.365	84.0112	34.3534	49.6578	CLEC2D	C-type lectin domain family 2 member D(CLEC2D)
ENSG00000069509	2	2.07871	0.614311	1.4644	-0.850084	FUNDC1	FUN14 domain containing 1(FUNDC1)
ENSG00000069535	37	9.07502	4.83239	4.24263	0.589753	MAOB	monoamine oxidase B(MAOB)
ENSG00000069667	2	129.134	95.1528	33.9814	61.1714	RORA	RAR related orphan receptor A(RORA)
ENSG00000069702	14	70.769	28.2244	42.5446	-14.3201	TGFBR3	transforming growth factor beta receptor 3(TGFBR3)
ENSG00000069849	30	17.137	4.87739	12.2596	-7.38218	ATP1B3	ATPase Na+/K+ transporting subunit beta 3(ATP1B3)
ENSG00000069869	5	43.203	22.4953	20.7077	1.78762	NEDD4	NEDD4 E3 ubiquitin protein ligase(NEDD4)
ENSG00000069943	1	7.64631	3.97905	3.66726	0.311797	PIGB	phosphatidylinositol glycan anchor biosynthesis class B(PIGB)
ENSG00000069956	1	105.304	77.5576	27.7463	49.8113	MAPK6	mitogen-activated protein kinase 6(MAPK6)
ENSG00000069966	2	4.3868	1.83067	2.55613	-0.725463	GNB5	G protein subunit beta 5(GNB5)
ENSG00000069974	5	28.6428	17.0751	11.5678	5.50727	RAB27A	RAB27A, member RAS oncogene family(RAB27A)
ENSG00000069998	3	38.6533	21.3118	17.3415	3.97036	HDHD5	haloacid dehalogenase like hydrolase domain containing 5(HDHD5)
ENSG00000070010	20	14.3382	6.89548	7.44277	-0.547293	UFD1	ubiquitin recognition factor in ER associated degradation 1(UFD1)
ENSG00000070018	5	26.6476	13.1479	13.4997	-0.351861	LRP6	LDL receptor related protein 6(LRP6)
ENSG00000070047	3	50.5366	29.4392	21.0974	8.34174	PHRF1	PHD and ring finger domains 1(PHRF1)
ENSG00000070061	57	100.802	3.91449	96.8871	-92.9726	ELP1	elongator acetyltransferase complex subunit 1(ELP1)
ENSG00000070081	39	11.7993	2.16513	9.63417	-7.46904	NUCB2	nucleobindin 2(NUCB2)
ENSG00000070087	2	15.9439	11.9071	4.03686	7.87022	PFN2	profilin 2(PFN2)
ENSG00000070182	23	38.3886	31.4014	6.98718	24.4142	SPTB	spectrin beta, erythrocytic(SPTB)
ENSG00000070190	5	41.063	19.1613	21.9017	-2.74035	DAPP1	dual adaptor of phosphotyrosine and 3-phosphoinositides 1(DAPP1)
ENSG00000070214	1	15.7323	7.38693	8.34541	-0.958484	SLC44A1	solute carrier family 44 member 1(SLC44A1)
ENSG00000070269	5	66.6348	38.0983	28.5365	9.56176	TMEM260	transmembrane protein 260(TMEM260)
ENSG00000070366	3	14.6451	6.89532	7.74976	-0.854441	SMG6	SMG6 nonsense mediated mRNA decay factor(SMG6)
ENSG00000070367	1	284.176	207.18	76.9963	130.184	EXOC5	exocyst complex component 5(EXOC5)
ENSG00000070371	33	24.1527	9.20658	14.9461	-5.73953	CLTCL1	clathrin heavy chain like 1(CLTCL1)
ENSG00000070404	20	24.9724	10.0094	14.963	-4.95356	FSTL3	follistatin like 3(FSTL3)
ENSG00000070413	6	107.275	57.6543	49.6203	8.03401	DGCR2	DiGeorge syndrome critical region gene 2(DGCR2)
ENSG00000070423	3	147.413	91.6194	55.7932	35.8261	RNF126	ring finger protein 126(RNF126)
ENSG00000070444	56	81.0443	20.8806	60.1637	-39.2831	MNT	MAX network transcriptional repressor(MNT)
ENSG00000070476	56	26.8072	7.07128	19.7359	-12.6646	ZXDC	ZXD family zinc finger C(ZXDC)
ENSG00000070495	33	41.9474	17.7917	24.1557	-6.36395	JMJD6	jumonji domain containing 6, arginine demethylase and lysine hydroxylase(JMJD6)
ENSG00000070501	34	9.55257	5.88895	3.66362	2.22533	POLB	DNA polymerase beta(POLB)
ENSG00000070526	2	2.01895	0.832992	1.18596	-0.35297	ST6GALNAC1	ST6 N-acetylgalactosaminide alpha-2,6-sialyltransferase 1(ST6GALNAC1)
ENSG00000070540	33	20.0091	8.93878	11.0703	-2.13155	WIPI1	WD repeat domain, phosphoinositide interacting 1(WIPI1)
ENSG00000070610	6	64.7499	23.1525	41.5974	-18.4449	GBA2	glucosylceramidase beta 2(GBA2)
ENSG00000070614	56	24.4092	6.30378	18.1054	-11.8017	NDST1	N-deacetylase and N-sulfotransferase 1(NDST1)
ENSG00000070669	2	2.52934	1.35754	1.1718	0.185737	ASNS	asparagine synthetase (glutamine-hydrolyzing)(ASNS)
ENSG00000070718	14	38.7768	13.6224	25.1544	-11.532	AP3M2	adaptor related protein complex 3 subunit mu 2(AP3M2)
ENSG00000070731	56	61.5603	17.405	44.1553	-26.7503	ST6GALNAC2	ST6 N-acetylgalactosaminide alpha-2,6-sialyltransferase 2(ST6GALNAC2)
ENSG00000070756	2	26.1567	13.2866	12.8701	0.416481	PABPC1	poly(A) binding protein cytoplasmic 1(PABPC1)
ENSG00000070759	56	40.3648	4.38185	35.983	-31.6011	TESK2	testis associated actin remodelling kinase 2(TESK2)
ENSG00000070761	3	12.966	6.5429	6.4231	0.119794	CFAP20	cilia and flagella associated protein 20(CFAP20)
ENSG00000070770	70	25.3403	1.05725	24.2831	-23.2258	CSNK2A2	casein kinase 2 alpha 2(CSNK2A2)
ENSG00000070785	30	25.6671	9.14961	16.5175	-7.36788	EIF2B3	eukaryotic translation initiation factor 2B subunit gamma(EIF2B3)
ENSG00000070814	14	60.2678	31.079	29.1888	1.89025	TCOF1	treacle ribosome biogenesis factor 1(TCOF1)
ENSG00000070831	1	48.5718	29.7672	18.8046	10.9625	CDC42	cell division cycle 42(CDC42)
ENSG00000070882	14	114.014	23.6746	90.3392	-66.6646	OSBPL3	oxysterol binding protein like 3(OSBPL3)
ENSG00000070915	0	1.95304	0.102137	1.8509	-1.74877	SLC12A3	solute carrier family 12 member 3(SLC12A3)
ENSG00000070950	2	66.0886	49.6781	16.4104	33.2677	RAD18	RAD18 E3 ubiquitin protein ligase(RAD18)
ENSG00000070961	2	76.2667	35.8516	40.4151	-4.56341	ATP2B1	ATPase plasma membrane Ca2+ transporting 1(ATP2B1)
ENSG00000071051	56	9.34599	1.08142	8.26457	-7.18314	NCK2	NCK adaptor protein 2(NCK2)
ENSG00000071054	5	25.3119	12.0552	13.2567	-1.20147	MAP4K4	mitogen-activated protein kinase kinase kinase kinase 4(MAP4K4)
ENSG00000071073	1	169.198	108.749	60.4485	48.3008	MGAT4A	alpha-1,3-mannosyl-glycoprotein 4-beta-N-acetylglucosaminyltransferase A(MGAT4A)
ENSG00000071082	66	20.243	8.81613	11.4268	-2.6107	RPL31	ribosomal protein L31(RPL31)
ENSG00000071127	3	20.0891	11.9116	8.17751	3.73406	WDR1	WD repeat domain 1(WDR1)
ENSG00000071189	5	215.81	69.1939	146.616	-77.4226	SNX13	sorting nexin 13(SNX13)
ENSG00000071205	14	11.5545	5.8604	5.69413	0.166279	ARHGAP10	Rho GTPase activating protein 10(ARHGAP10)
ENSG00000071242	33	2.86067	0.777223	2.08344	-1.30622	RPS6KA2	ribosomal protein S6 kinase A2(RPS6KA2)
ENSG00000071243	1	112.375	70.2891	42.0854	28.2037	ING3	inhibitor of growth family member 3(ING3)
ENSG00000071246	3	2.64596	0.881811	1.76415	-0.882336	VASH1	vasohibin 1(VASH1)
ENSG00000071462	3	92.4397	40.2067	52.2331	-12.0264	BUD23	BUD23 rRNA methyltransferase and ribosome maturation factor(BUD23)
ENSG00000071537	1	172.052	130.064	41.988	88.0755	SEL1L	SEL1L adaptor subunit of ERAD E3 ubiquitin ligase(SEL1L)
ENSG00000071539	17	42.7535	33.0868	9.66673	23.42	TRIP13	thyroid hormone receptor interactor 13(TRIP13)
ENSG00000071553	6	129.735	57.3666	72.3683	-15.0017	ATP6AP1	ATPase H+ transporting accessory protein 1(ATP6AP1)
ENSG00000071564	3	15.4243	5.70019	9.72411	-4.02392	TCF3	transcription factor 3(TCF3)
ENSG00000071575	2	73.4024	49.982	23.4205	26.5615	TRIB2	tribbles pseudokinase 2(TRIB2)
ENSG00000071626	14	79.1616	36.8468	42.3147	-5.46788	DAZAP1	DAZ associated protein 1(DAZAP1)
ENSG00000071655	3	202.174	107.548	94.6267	12.9211	MBD3	methyl-CpG binding domain protein 3(MBD3)
ENSG00000071794	2	200.344	126.09	74.2541	51.8356	HLTF	helicase like transcription factor(HLTF)
ENSG00000071859	20	70.4922	36.5109	33.9812	2.52973	FAM50A	family with sequence similarity 50 member A(FAM50A)
ENSG00000071889	20	130.099	55.7752	74.324	-18.5489	FAM3A	FAM3 metabolism regulating signaling molecule A(FAM3A)
ENSG00000071894	3	87.5312	65.0854	22.4459	42.6395	CPSF1	cleavage and polyadenylation specific factor 1(CPSF1)
ENSG00000071909	0	1.53291	0.0581244	1.47479	-1.41666	MYO3B	myosin IIIB(MYO3B)
ENSG00000071967	5	16.9096	10.0355	6.87403	3.16149	CYBRD1	cytochrome b reductase 1(CYBRD1)
ENSG00000071994	2	47.9764	28.9048	19.0716	9.83324	PDCD2	programmed cell death 2(PDCD2)
ENSG00000072042	70	11.9526	0.467617	11.4849	-11.0173	RDH11	retinol dehydrogenase 11(RDH11)
ENSG00000072062	6	24.3664	9.10257	15.2638	-6.16123	PRKACA	protein kinase cAMP-activated catalytic subunit alpha(PRKACA)
ENSG00000072071	14	30.911	13.0652	17.8458	-4.78061	ADGRL1	adhesion G protein-coupled receptor L1(ADGRL1)
ENSG00000072110	49	43.4155	11.0407	32.3748	-21.3341	ACTN1	actinin alpha 1(ACTN1)
ENSG00000072121	34	6.33916	3.20227	3.1369	0.0653684	ZFYVE26	zinc finger FYVE-type containing 26(ZFYVE26)
ENSG00000072134	1	2.11084	0.87789	1.23295	-0.355059	EPN2	epsin 2(EPN2)
ENSG00000072135	3	43.5632	21.6765	21.8867	-0.21027	PTPN18	protein tyrosine phosphatase non-receptor type 18(PTPN18)
ENSG00000072163	3	8.81333	4.44622	4.36711	0.0791115	LIMS2	LIM zinc finger domain containing 2(LIMS2)
ENSG00000072195	14	6.24443	2.5713	3.67313	-1.10183	SPEG	striated muscle enriched protein kinase(SPEG)
ENSG00000072210	40	20.321	1.82657	18.4944	-16.6678	ALDH3A2	aldehyde dehydrogenase 3 family member A2(ALDH3A2)
ENSG00000072274	2	15.6987	5.92517	9.77354	-3.84837	TFRC	transferrin receptor(TFRC)
ENSG00000072310	6	52.5786	17.6425	34.936	-17.2935	SREBF1	sterol regulatory element binding transcription factor 1(SREBF1)
ENSG00000072364	1	234.62	174.375	60.2453	114.13	AFF4	AF4/FMR2 family member 4(AFF4)
ENSG00000072401	5	86.4457	61.4253	25.0203	36.405	UBE2D1	ubiquitin conjugating enzyme E2 D1(UBE2D1)
ENSG00000072415	1	120.064	68.4085	51.6551	16.7534	PALS1	protein associated with LIN7 1, MAGUK p55 family member(PALS1)
ENSG00000072422	37	13.0762	9.56787	3.50835	6.05951	RHOBTB1	Rho related BTB domain containing 1(RHOBTB1)
ENSG00000072501	57	54.7359	3.23346	51.5025	-48.269	SMC1A	structural maintenance of chromosomes 1A(SMC1A)
ENSG00000072506	20	132.469	43.4725	88.997	-45.5245	HSD17B10	hydroxysteroid 17-beta dehydrogenase 10(HSD17B10)
ENSG00000072518	6	60.3823	26.6167	33.7655	-7.14881	MARK2	microtubule affinity regulating kinase 2(MARK2)
ENSG00000072571	17	36.7976	29.6995	7.09811	22.6014	HMMR	hyaluronan mediated motility receptor(HMMR)
ENSG00000072609	6	5.94145	2.57736	3.36409	-0.786733	CHFR	checkpoint with forkhead and ring finger domains(CHFR)
ENSG00000072682	33	10.7048	5.25846	5.44632	-0.187864	P4HA2	prolyl 4-hydroxylase subunit alpha 2(P4HA2)
ENSG00000072694	0	1.76777	0.031651	1.73612	-1.70447	FCGR2B	Fc gamma receptor IIb(FCGR2B)
ENSG00000072736	14	61.478	30.8882	30.5898	0.298367	NFATC3	nuclear factor of activated T cells 3(NFATC3)
ENSG00000072756	1	129.736	86.7895	42.9462	43.8433	TRNT1	tRNA nucleotidyl transferase 1(TRNT1)
ENSG00000072778	3	71.8702	41.3967	30.4734	10.9233	ACADVL	acyl-CoA dehydrogenase very long chain(ACADVL)
ENSG00000072786	55	17.9945	2.62637	15.3681	-12.7418	STK10	serine/threonine kinase 10(STK10)
ENSG00000072803	1	133.592	97.984	35.6084	62.3756	FBXW11	F-box and WD repeat domain containing 11(FBXW11)
ENSG00000072818	6	40.0775	13.7953	26.2822	-12.487	ACAP1	ArfGAP with coiled-coil, ankyrin repeat and PH domains 1(ACAP1)
ENSG00000072840	0	0.658632	0.0407322	0.6179	-0.577168	EVC	EvC ciliary complex subunit 1(EVC)
ENSG00000072849	20	7.49987	1.89504	5.60483	-3.70979	DERL2	derlin 2(DERL2)
ENSG00000072858	14	72.753	41.2615	31.4915	9.77008	SIDT1	SID1 transmembrane family member 1(SIDT1)
ENSG00000072864	55	14.352	1.29257	13.0595	-11.7669	NDE1	nudE neurodevelopment protein 1(NDE1)
ENSG00000072952	56	73.8127	20.4416	53.3711	-32.9295	IRAG1	inositol 1,4,5-triphosphate receptor associated 1(IRAG1)
ENSG00000072954	6	18.0227	6.09134	11.9313	-5.84	TMEM38A	transmembrane protein 38A(TMEM38A)
ENSG00000072958	20	67.2948	21.738	45.5568	-23.8188	AP1M1	adaptor related protein complex 1 subunit mu 1(AP1M1)
ENSG00000073008	33	12.7673	3.69835	9.06898	-5.37063	PVR	PVR cell adhesion molecule(PVR)
ENSG00000073050	20	66.7509	25.178	41.5729	-16.3948	XRCC1	X-ray repair cross complementing 1(XRCC1)
ENSG00000073060	20	8.35613	2.43507	5.92106	-3.48599	SCARB1	scavenger receptor class B member 1(SCARB1)
ENSG00000073111	17	28.1689	18.2645	9.90437	8.36016	MCM2	minichromosome maintenance complex component 2(MCM2)
ENSG00000073150	56	65.2071	16.834	48.3731	-31.5391	PANX2	pannexin 2(PANX2)
ENSG00000073169	6	171.355	64.436	106.919	-42.4832	SELENOO	selenoprotein O(SELENOO)
ENSG00000073331	49	72.9857	8.17837	64.8073	-56.6289	ALPK1	alpha kinase 1(ALPK1)
ENSG00000073350	3	64.7323	43.8358	20.8965	22.9393	LLGL2	LLGL scribble cell polarity complex component 2(LLGL2)
ENSG00000073417	2	26.3867	12.0128	14.374	-2.36118	PDE8A	phosphodiesterase 8A(PDE8A)
ENSG00000073464	5	2.65674	1.01037	1.64637	-0.635992	CLCN4	chloride voltage-gated channel 4(CLCN4)
ENSG00000073536	14	24.9588	9.53669	15.4221	-5.88545	NLE1	notchless homolog 1(NLE1)
ENSG00000073578	3	61.3808	33.0121	28.3687	4.64341	SDHA	succinate dehydrogenase complex flavoprotein subunit A(SDHA)
ENSG00000073584	2	16.6255	8.44274	8.18275	0.259994	SMARCE1	SWI/SNF related, matrix associated, actin dependent regulator of chromatin, subfamily e, member 1(SMARCE1)
ENSG00000073605	14	25.9862	15.3549	10.6312	4.72368	GSDMB	gasdermin B(GSDMB)
ENSG00000073614	1	11.6018	4.38131	7.22051	-2.8392	KDM5A	lysine demethylase 5A(KDM5A)
ENSG00000073737	33	22.2948	11.0609	11.2339	-0.17303	DHRS9	dehydrogenase/reductase 9(DHRS9)
ENSG00000073756	5	102.176	43.4486	58.7269	-15.2783	PTGS2	prostaglandin-endoperoxide synthase 2(PTGS2)
ENSG00000073792	23	30.6283	25.4382	5.1901	20.2481	IGF2BP2	insulin like growth factor 2 mRNA binding protein 2(IGF2BP2)
ENSG00000073803	33	6.63496	2.44208	4.19288	-1.7508	MAP3K13	mitogen-activated protein kinase kinase kinase 13(MAP3K13)
ENSG00000073849	14	107.067	41.1078	65.959	-24.8512	ST6GAL1	ST6 beta-galactoside alpha-2,6-sialyltransferase 1(ST6GAL1)
ENSG00000073861	52	51.335	7.44026	43.8948	-36.4545	TBX21	T-box transcription factor 21(TBX21)
ENSG00000073910	5	40.0957	24.5022	15.5935	8.90871	FRY	FRY microtubule binding protein(FRY)
ENSG00000073921	5	114.331	45.7055	68.6251	-22.9197	PICALM	phosphatidylinositol binding clathrin assembly protein(PICALM)
ENSG00000073969	1	6.80677	2.68887	4.11789	-1.42902	NSF	N-ethylmaleimide sensitive factor, vesicle fusing ATPase(NSF)
ENSG00000074054	5	34.2587	19.2261	15.0326	4.19353	CLASP1	cytoplasmic linker associated protein 1(CLASP1)
ENSG00000074071	3	185.273	89.7902	95.4823	-5.69206	MRPS34	mitochondrial ribosomal protein S34(MRPS34)
ENSG00000074201	40	51.6749	8.22488	43.45	-35.2251	CLNS1A	chloride nucleotide-sensitive channel 1A(CLNS1A)
ENSG00000074266	2	30.5381	16.3214	14.2167	2.10468	EED	embryonic ectoderm development(EED)
ENSG00000074276	33	7.74524	2.89423	4.85101	-1.95678	CDHR2	cadherin related family member 2(CDHR2)
ENSG00000074319	20	20.1488	7.58517	12.5637	-4.97848	TSG101	tumor susceptibility 101(TSG101)
ENSG00000074356	1	47.6577	27.257	20.4007	6.85629	NCBP3	nuclear cap binding subunit 3(NCBP3)
ENSG00000074370	3	54.1349	35.0393	19.0956	15.9438	ATP2A3	ATPase sarcoplasmic/endoplasmic reticulum Ca2+ transporting 3(ATP2A3)
ENSG00000074410	33	4.98149	2.53152	2.44998	0.081539	CA12	carbonic anhydrase 12(CA12)
ENSG00000074416	37	14.2762	5.72311	8.55309	-2.82998	MGLL	monoglyceride lipase(MGLL)
ENSG00000074527	2	5.12053	3.41217	1.70836	1.70381	NTN4	netrin 4(NTN4)
ENSG00000074582	3	23.5388	11.9392	11.5996	0.339636	BCS1L	BCS1 homolog, ubiquinol-cytochrome c reductase complex chaperone(BCS1L)
ENSG00000074590	2	2.37546	1.22184	1.15362	0.0682206	NUAK1	NUAK family kinase 1(NUAK1)
ENSG00000074603	1	181.232	128.326	52.9064	75.4194	DPP8	dipeptidyl peptidase 8(DPP8)
ENSG00000074621	2	12.0536	7.84704	4.20656	3.64047	SLC24A1	solute carrier family 24 member 1(SLC24A1)
ENSG00000074657	2	45.6527	31.1478	14.5049	16.643	ZNF532	zinc finger protein 532(ZNF532)
ENSG00000074660	33	9.62628	2.38724	7.23904	-4.85181	SCARF1	scavenger receptor class F member 1(SCARF1)
ENSG00000074695	2	80.1399	56.3003	23.8397	32.4606	LMAN1	lectin, mannose binding 1(LMAN1)
ENSG00000074696	2	90.8834	62.3561	28.5272	33.8289	HACD3	3-hydroxyacyl-CoA dehydratase 3(HACD3)
ENSG00000074706	1	32.2266	19.1644	13.0621	6.10229	IPCEF1	interaction protein for cytohesin exchange factors 1(IPCEF1)
ENSG00000074755	50	13.4426	2.80205	10.6405	-7.83849	ZZEF1	zinc finger ZZ-type and EF-hand domain containing 1(ZZEF1)
ENSG00000074800	3	16.1959	8.15887	8.037	0.121865	ENO1	enolase 1(ENO1)
ENSG00000074842	20	80.9602	34.5922	46.3681	-11.7759	MYDGF	myeloid derived growth factor(MYDGF)
ENSG00000074855	3	16.5173	10.3703	6.14699	4.22328	ANO8	anoctamin 8(ANO8)
ENSG00000074935	2	122.186	79.0848	43.1008	35.984	TUBE1	tubulin epsilon 1(TUBE1)
ENSG00000074964	46	12.702	3.96521	8.73678	-4.77156	ARHGEF10L	Rho guanine nucleotide exchange factor 10 like(ARHGEF10L)
ENSG00000074966	2	59.1207	41.7431	17.3776	24.3655	TXK	TXK tyrosine kinase(TXK)
ENSG00000075089	39	45.0021	6.09685	38.9052	-32.8084	ACTR6	actin related protein 6(ACTR6)
ENSG00000075131	17	14.9816	5.67894	9.30265	-3.62371	TIPIN	TIMELESS interacting protein(TIPIN)
ENSG00000075142	20	11.7708	5.3001	6.47067	-1.17058	SRI	sorcin(SRI)
ENSG00000075151	5	43.7979	25.6232	18.1747	7.44855	EIF4G3	eukaryotic translation initiation factor 4 gamma 3(EIF4G3)
ENSG00000075188	35	20.4749	4.4654	16.0095	-11.544	NUP37	nucleoporin 37(NUP37)
ENSG00000075218	17	38.9872	32.3445	6.64274	25.7017	GTSE1	G2 and S-phase expressed 1(GTSE1)
ENSG00000075223	1	59.4983	36.6486	22.8496	13.799	SEMA3C	semaphorin 3C(SEMA3C)
ENSG00000075234	3	22.7087	11.3433	11.3654	-0.0221592	TTC38	tetratricopeptide repeat domain 38(TTC38)
ENSG00000075239	35	27.9436	8.18416	19.7594	-11.5753	ACAT1	acetyl-CoA acetyltransferase 1(ACAT1)
ENSG00000075240	6	3.64703	1.41004	2.23699	-0.826945	GRAMD4	GRAM domain containing 4(GRAMD4)
ENSG00000075275	43	12.6419	2.33571	10.3062	-7.97053	CELSR1	cadherin EGF LAG seven-pass G-type receptor 1(CELSR1)
ENSG00000075292	1	163.296	117.086	46.2101	70.8757	ZNF638	zinc finger protein 638(ZNF638)
ENSG00000075303	1	116.116	73.9724	42.1439	31.8284	SLC25A40	solute carrier family 25 member 40(SLC25A40)
ENSG00000075336	40	26.4097	4.02462	22.3851	-18.3605	TIMM21	translocase of inner mitochondrial membrane 21(TIMM21)
ENSG00000075340	23	6.30766	4.0212	2.28646	1.73474	ADD2	adducin 2(ADD2)
ENSG00000075391	1	2.83985	1.11471	1.72514	-0.610426	RASAL2	RAS protein activator like 2(RASAL2)
ENSG00000075399	33	90.8321	33.0192	57.8129	-24.7937	VPS9D1	VPS9 domain containing 1(VPS9D1)
ENSG00000075407	2	57.4338	40.339	17.0948	23.2442	ZNF37A	zinc finger protein 37A(ZNF37A)
ENSG00000075413	23	13.329	10.3997	2.92931	7.47037	MARK3	microtubule affinity regulating kinase 3(MARK3)
ENSG00000075415	14	37.0219	9.71095	27.3109	-17.6	SLC25A3	solute carrier family 25 member 3(SLC25A3)
ENSG00000075420	5	33.4296	19.1257	14.3039	4.82185	FNDC3B	fibronectin type III domain containing 3B(FNDC3B)
ENSG00000075426	5	75.6525	42.168	33.4845	8.6835	FOSL2	FOS like 2, AP-1 transcription factor subunit(FOSL2)
ENSG00000075539	1	196.204	107.328	88.8766	18.451	FRYL	FRY like transcription coactivator(FRYL)
ENSG00000075568	1	8.51426	2.78137	5.73288	-2.95151	TMEM131	transmembrane protein 131(TMEM131)
ENSG00000075618	6	12.1238	4.35755	7.76628	-3.40873	FSCN1	fascin actin-bundling protein 1(FSCN1)
ENSG00000075624	0	3.57267	0.076303	3.49637	-3.42006	ACTB	actin beta(ACTB)
ENSG00000075651	5	37.2368	21.9504	15.2865	6.66393	PLD1	phospholipase D1(PLD1)
ENSG00000075702	17	25.1217	11.9281	13.1936	-1.2655	WDR62	WD repeat domain 62(WDR62)
ENSG00000075711	2	171.117	124.198	46.919	77.2789	DLG1	discs large MAGUK scaffold protein 1(DLG1)
ENSG00000075785	56	13.3643	2.66748	10.6968	-8.02936	RAB7A	RAB7A, member RAS oncogene family(RAB7A)
ENSG00000075790	1	54.6741	34.3935	20.2806	14.1129	BCAP29	B cell receptor associated protein 29(BCAP29)
ENSG00000075826	14	9.42491	4.02811	5.39679	-1.36868	SEC31B	SEC31 homolog B, COPII coat complex component(SEC31B)
ENSG00000075856	14	62.932	29.1598	33.7721	-4.61232	SART3	spliceosome associated factor 3, U4/U6 recycling protein(SART3)
ENSG00000075884	0	2.964	0.0921927	2.87181	-2.77962	ARHGAP15	Rho GTPase activating protein 15(ARHGAP15)
ENSG00000075914	30	36.6404	10.4261	26.2143	-15.7882	EXOSC7	exosome component 7(EXOSC7)
ENSG00000075945	2	31.1733	21.6491	9.52423	12.1249	KIFAP3	kinesin associated protein 3(KIFAP3)
ENSG00000075975	1	45.8975	32.8758	13.0217	19.8541	MKRN2	makorin ring finger protein 2(MKRN2)
ENSG00000076003	17	29.5657	14.3417	15.224	-0.88226	MCM6	minichromosome maintenance complex component 6(MCM6)
ENSG00000076043	23	11.86	7.25674	4.6033	2.65344	REXO2	RNA exonuclease 2(REXO2)
ENSG00000076053	5	73.7133	21.9964	51.7168	-29.7204	RBM7	RNA binding motif protein 7(RBM7)
ENSG00000076067	46	2.50295	0.493786	2.00916	-1.51538	RBMS2	RNA binding motif single stranded interacting protein 2(RBMS2)
ENSG00000076108	50	7.27868	1.42058	5.8581	-4.43752	BAZ2A	bromodomain adjacent to zinc finger domain 2A(BAZ2A)
ENSG00000076201	6	92.7846	29.535	63.2495	-33.7145	PTPN23	protein tyrosine phosphatase non-receptor type 23(PTPN23)
ENSG00000076242	30	16.2673	3.86835	12.3989	-8.53055	MLH1	mutL homolog 1(MLH1)
ENSG00000076248	14	47.8909	24.983	22.9079	2.07504	UNG	uracil DNA glycosylase(UNG)
ENSG00000076258	2	4.83855	3.02546	1.8131	1.21236	FMO4	flavin containing dimethylaniline monoxygenase 4(FMO4)
ENSG00000076321	2	106.241	50.2493	55.9913	-5.74193	KLHL20	kelch like family member 20(KLHL20)
ENSG00000076351	2	2.55778	0.703822	1.85396	-1.15014	SLC46A1	solute carrier family 46 member 1(SLC46A1)
ENSG00000076356	56	17.1366	4.26645	12.8702	-8.60374	PLXNA2	plexin A2(PLXNA2)
ENSG00000076382	17	35.1936	28.2497	6.94387	21.3058	SPAG5	sperm associated antigen 5(SPAG5)
ENSG00000076513	1	20.5908	10.9128	9.67808	1.23467	ANKRD13A	ankyrin repeat domain 13A(ANKRD13A)
ENSG00000076554	43	57.527	3.65632	53.8707	-50.2144	TPD52	tumor protein D52(TPD52)
ENSG00000076555	14	9.04383	3.41997	5.62386	-2.20389	ACACB	acetyl-CoA carboxylase beta(ACACB)
ENSG00000076604	3	18.0385	8.34872	9.68977	-1.34104	TRAF4	TNF receptor associated factor 4(TRAF4)
ENSG00000076641	5	14.5342	6.43313	8.10109	-1.66796	PAG1	phosphoprotein membrane anchor with glycosphingolipid microdomains 1(PAG1)
ENSG00000076650	14	10.111	4.37471	5.7363	-1.3616	GPATCH1	G-patch domain containing 1(GPATCH1)
ENSG00000076662	6	52.7478	25.4682	27.2797	-1.81152	ICAM3	intercellular adhesion molecule 3(ICAM3)
ENSG00000076685	5	76.6685	53.2702	23.3984	29.8718	NT5C2	5'-nucleotidase, cytosolic II(NT5C2)
ENSG00000076770	23	14.6481	8.47102	6.17713	2.29389	MBNL3	muscleblind like splicing regulator 3(MBNL3)
ENSG00000076864	23	12.6326	9.35506	3.27755	6.07751	RAP1GAP	RAP1 GTPase activating protein(RAP1GAP)
ENSG00000076924	3	162.91	69.7718	93.1385	-23.3668	XAB2	XPA binding protein 2(XAB2)
ENSG00000076928	3	75.7511	50.8355	24.9155	25.92	ARHGEF1	Rho guanine nucleotide exchange factor 1(ARHGEF1)
ENSG00000076944	6	126.525	56.5727	69.9519	-13.3792	STXBP2	syntaxin binding protein 2(STXBP2)
ENSG00000076984	36	42.6603	9.84783	32.8124	-22.9646	MAP2K7	mitogen-activated protein kinase kinase 7(MAP2K7)
ENSG00000077044	6	8.39664	2.62736	5.76928	-3.14191	DGKD	diacylglycerol kinase delta(DGKD)
ENSG00000077097	2	164.64	112.911	51.7289	61.1825	TOP2B	DNA topoisomerase II beta(TOP2B)
ENSG00000077147	2	207.508	105.838	101.671	4.1671	TM9SF3	transmembrane 9 superfamily member 3(TM9SF3)
ENSG00000077150	6	39.0871	17.9961	21.091	-3.09487	NFKB2	nuclear factor kappa B subunit 2(NFKB2)
ENSG00000077152	17	31.4547	19.6517	11.803	7.84876	UBE2T	ubiquitin conjugating enzyme E2 T(UBE2T)
ENSG00000077157	5	8.79476	3.64683	5.14793	-1.50111	PPP1R12B	protein phosphatase 1 regulatory subunit 12B(PPP1R12B)
ENSG00000077232	2	169.282	118.369	50.9133	67.4557	DNAJC10	DnaJ heat shock protein family (Hsp40) member C10(DNAJC10)
ENSG00000077235	3	20.0071	10.7201	9.287	1.43307	GTF3C1	general transcription factor IIIC subunit 1(GTF3C1)
ENSG00000077238	33	43.4464	15.2553	28.1911	-12.9357	IL4R	interleukin 4 receptor(IL4R)
ENSG00000077254	1	207.285	152.108	55.1766	96.9316	USP33	ubiquitin specific peptidase 33(USP33)
ENSG00000077312	30	111.309	24.1156	87.1933	-63.0777	SNRPA	small nuclear ribonucleoprotein polypeptide A(SNRPA)
ENSG00000077327	0	0.782684	0.050489	0.732195	-0.681706	SPAG6	sperm associated antigen 6(SPAG6)
ENSG00000077348	3	97.4823	56.2734	41.2089	15.0644	EXOSC5	exosome component 5(EXOSC5)
ENSG00000077380	40	8.13247	1.74005	6.39242	-4.65238	DYNC1I2	dynein cytoplasmic 1 intermediate chain 2(DYNC1I2)
ENSG00000077420	56	17.8925	5.56083	12.3317	-6.77083	APBB1IP	amyloid beta precursor protein binding family B member 1 interacting protein(APBB1IP)
ENSG00000077454	6	144.295	76.5303	67.7646	8.76566	LRCH4	leucine rich repeats and calponin homology domain containing 4(LRCH4)
ENSG00000077458	1	240.331	181.374	58.9568	122.417	FAM76B	family with sequence similarity 76 member B(FAM76B)
ENSG00000077463	6	187.601	65.9492	121.652	-55.7027	SIRT6	sirtuin 6(SIRT6)
ENSG00000077514	5	13.8186	7.40879	6.40977	0.999022	POLD3	DNA polymerase delta 3, accessory subunit(POLD3)
ENSG00000077549	3	24.3358	9.22612	15.1097	-5.88356	CAPZB	capping actin protein of muscle Z-line subunit beta(CAPZB)
ENSG00000077585	0	1.93165	0.101522	1.83013	-1.7286	GPR137B	G protein-coupled receptor 137B(GPR137B)
ENSG00000077684	1	14.1896	7.34823	6.84141	0.506819	JADE1	jade family PHD finger 1(JADE1)
ENSG00000077713	2	3.82041	1.86671	1.95369	-0.0869787	SLC25A43	solute carrier family 25 member 43(SLC25A43)
ENSG00000077721	61	22.6698	3.17635	19.4935	-16.3172	UBE2A	ubiquitin conjugating enzyme E2 A(UBE2A)
ENSG00000077782	3	0.76842	0.2618	0.50662	-0.244821	FGFR1	fibroblast growth factor receptor 1(FGFR1)
ENSG00000077984	20	25.6001	7.22172	18.3784	-11.1567	CST7	cystatin F(CST7)
ENSG00000078043	1	1.88866	0.702789	1.18587	-0.483079	PIAS2	protein inhibitor of activated STAT 2(PIAS2)
ENSG00000078053	33	13.7624	6.33218	7.43024	-1.09806	AMPH	amphiphysin(AMPH)
ENSG00000078061	20	177.571	75.4476	102.124	-26.6761	ARAF	A-Raf proto-oncogene, serine/threonine kinase(ARAF)
ENSG00000078070	14	36.1194	13.6164	22.503	-8.8866	MCCC1	methylcrotonyl-CoA carboxylase subunit 1(MCCC1)
ENSG00000078081	34	16.3126	11.7311	4.58157	7.1495	LAMP3	lysosomal associated membrane protein 3(LAMP3)
ENSG00000078098	34	9.98515	3.52413	6.46102	-2.93689	FAP	fibroblast activation protein alpha(FAP)
ENSG00000078114	5	1.48035	0.620262	0.860087	-0.239824	NEBL	nebulette(NEBL)
ENSG00000078124	63	19.5863	1.39879	18.1875	-16.7887	ACER3	alkaline ceramidase 3(ACER3)
ENSG00000078140	2	41.828	21.1437	20.6843	0.459312	UBE2K	ubiquitin conjugating enzyme E2 K(UBE2K)
ENSG00000078142	5	42.8016	14.358	28.4436	-14.0857	PIK3C3	phosphatidylinositol 3-kinase catalytic subunit type 3(PIK3C3)
ENSG00000078177	1	189.516	111.848	77.6682	34.1797	N4BP2	NEDD4 binding protein 2(N4BP2)
ENSG00000078237	61	9.67483	1.03494	8.63989	-7.60495	TIGAR	TP53 induced glycolysis regulatory phosphatase(TIGAR)
ENSG00000078246	2	23.9401	10.8662	13.0739	-2.20768	TULP3	TUB like protein 3(TULP3)
ENSG00000078269	2	5.24657	2.71588	2.53069	0.185197	SYNJ2	synaptojanin 2(SYNJ2)
ENSG00000078304	2	93.0757	65.8471	27.2285	38.6186	PPP2R5C	protein phosphatase 2 regulatory subunit B'gamma(PPP2R5C)
ENSG00000078319	14	12.1727	4.24423	7.92843	-3.6842	PMS2P1	PMS1 homolog 2, mismatch repair system component pseudogene 1(PMS2P1)
ENSG00000078369	3	4.3004	1.71616	2.58425	-0.868089	GNB1	G protein subunit beta 1(GNB1)
ENSG00000078399	5	4.47716	1.64453	2.83263	-1.18811	HOXA9	homeobox A9(HOXA9)
ENSG00000078401	1	4.35372	2.08305	2.27067	-0.187614	EDN1	endothelin 1(EDN1)
ENSG00000078403	1	91.6137	61.8507	29.763	32.0878	MLLT10	MLLT10 histone lysine methyltransferase DOT1L cofactor(MLLT10)
ENSG00000078487	33	4.51635	1.3753	3.14106	-1.76576	ZCWPW1	zinc finger CW-type and PWWP domain containing 1(ZCWPW1)
ENSG00000078589	2	84.4187	62.893	21.5258	41.3672	P2RY10	P2Y receptor family member 10(P2RY10)
ENSG00000078596	14	48.8799	17.4287	31.4511	-14.0224	ITM2A	integral membrane protein 2A(ITM2A)
ENSG00000078618	5	7.47307	3.28645	4.18662	-0.900174	NRDC	nardilysin convertase(NRDC)
ENSG00000078668	35	24.609	4.42846	20.1805	-15.7521	VDAC3	voltage dependent anion channel 3(VDAC3)
ENSG00000078674	2	162.559	105.031	57.5279	47.5028	PCM1	pericentriolar material 1(PCM1)
ENSG00000078687	2	14.5143	6.10751	8.40678	-2.29927	TNRC6C	trinucleotide repeat containing adaptor 6C(TNRC6C)
ENSG00000078699	14	12.6462	5.75904	6.88714	-1.1281	CBFA2T2	CBFA2/RUNX1 partner transcriptional co-repressor 2(CBFA2T2)
ENSG00000078747	1	216.041	160.877	55.1638	105.713	ITCH	itchy E3 ubiquitin protein ligase(ITCH)
ENSG00000078804	56	6.32631	1.31787	5.00844	-3.69057	TP53INP2	tumor protein p53 inducible nuclear protein 2(TP53INP2)
ENSG00000078808	3	164.959	92.1306	72.8283	19.3023	SDF4	stromal cell derived factor 4(SDF4)
ENSG00000078900	17	14.8353	6.13611	8.69917	-2.56307	TP73	tumor protein p73(TP73)
ENSG00000078902	6	106.989	53.0652	53.9234	-0.858146	TOLLIP	toll interacting protein(TOLLIP)
ENSG00000078967	30	18.9695	2.93239	16.0371	-13.1048	UBE2D4	ubiquitin conjugating enzyme E2 D4 (putative)(UBE2D4)
ENSG00000079134	2	94.4956	67.8821	26.6135	41.2686	THOC1	THO complex 1(THOC1)
ENSG00000079150	40	9.81868	1.35557	8.4631	-7.10753	FKBP7	FKBP prolyl isomerase 7(FKBP7)
ENSG00000079156	23	3.7996	2.0176	1.782	0.235602	OSBPL6	oxysterol binding protein like 6(OSBPL6)
ENSG00000079215	33	42.7872	20.5997	22.1874	-1.58768	SLC1A3	solute carrier family 1 member 3(SLC1A3)
ENSG00000079246	2	33.6019	19.1755	14.4265	4.74898	XRCC5	X-ray repair cross complementing 5(XRCC5)
ENSG00000079257	5	6.19684	2.29516	3.90167	-1.60651	LXN	latexin(LXN)
ENSG00000079263	34	17.2768	11.0335	6.24324	4.7903	SP140	SP140 nuclear body protein(SP140)
ENSG00000079277	33	81.143	39.3548	41.7882	-2.43339	MKNK1	MAPK interacting serine/threonine kinase 1(MKNK1)
ENSG00000079308	23	33.0378	29.2844	3.75336	25.531	TNS1	tensin 1(TNS1)
ENSG00000079313	3	84.723	36.8909	47.8321	-10.9412	REXO1	RNA exonuclease 1 homolog(REXO1)
ENSG00000079332	2	85.7322	59.3755	26.3567	33.0187	SAR1A	secretion associated Ras related GTPase 1A(SAR1A)
ENSG00000079335	1	162.066	103.527	58.5385	44.9888	CDC14A	cell division cycle 14A(CDC14A)
ENSG00000079337	0	0.836676	0.0812354	0.75544	-0.674205	RAPGEF3	Rap guanine nucleotide exchange factor 3(RAPGEF3)
ENSG00000079385	33	37.6939	20.3633	17.3306	3.03262	CEACAM1	CEA cell adhesion molecule 1(CEACAM1)
ENSG00000079387	1	63.065	43.0912	19.9738	23.1174	SENP1	SUMO specific peptidase 1(SENP1)
ENSG00000079393	33	19.3864	8.91603	10.4703	-1.55432	DUSP13	dual specificity phosphatase 13(DUSP13)
ENSG00000079432	6	79.1446	41.8272	37.3175	4.5097	CIC	capicua transcriptional repressor(CIC)
ENSG00000079435	3	11.8066	6.53998	5.26658	1.27339	LIPE	lipase E, hormone sensitive type(LIPE)
ENSG00000079459	3	15.3788	2.72048	12.6583	-9.93782	FDFT1	farnesyl-diphosphate farnesyltransferase 1(FDFT1)
ENSG00000079462	3	114.253	58.7733	55.4795	3.29372	PAFAH1B3	platelet activating factor acetylhydrolase 1b catalytic subunit 3(PAFAH1B3)
ENSG00000079482	1	3.45445	1.60996	1.84449	-0.234533	OPHN1	oligophrenin 1(OPHN1)
ENSG00000079616	14	64.618	18.412	46.2059	-27.7939	KIF22	kinesin family member 22(KIF22)
ENSG00000079691	2	18.1762	12.2861	5.89008	6.396	CARMIL1	capping protein regulator and myosin 1 linker 1(CARMIL1)
ENSG00000079739	33	56.1756	22.5358	33.6398	-11.104	PGM1	phosphoglucomutase 1(PGM1)
ENSG00000079785	40	61.5267	12.0727	49.454	-37.3813	DDX1	DEAD-box helicase 1(DDX1)
ENSG00000079805	6	70.007	26.2207	43.7863	-17.5656	DNM2	dynamin 2(DNM2)
ENSG00000079819	70	13.959	0.520382	13.4386	-12.9183	EPB41L2	erythrocyte membrane protein band 4.1 like 2(EPB41L2)
ENSG00000079931	43	8.88958	0.726	8.16358	-7.43758	MOXD1	monooxygenase DBH like 1(MOXD1)
ENSG00000079950	5	146.007	47.9799	98.0267	-50.0467	STX7	syntaxin 7(STX7)
ENSG00000079974	14	18.0613	9.28276	8.77852	0.504246	RABL2B	RAB, member of RAS oncogene family like 2B(RABL2B)
ENSG00000079999	20	149.367	61.5006	87.8668	-26.3662	KEAP1	kelch like ECH associated protein 1(KEAP1)
ENSG00000080007	1	1.72117	0.642491	1.07868	-0.436193	DDX43	DEAD-box helicase 43(DDX43)
ENSG00000080189	3	163.45	65.4995	97.9506	-32.4511	SLC35C2	solute carrier family 35 member C2(SLC35C2)
ENSG00000080200	1	33.1115	16.078	17.0335	-0.955535	CRYBG3	crystallin beta-gamma domain containing 3(CRYBG3)
ENSG00000080298	1	133.196	94.0543	39.1415	54.9128	RFX3	regulatory factor X3(RFX3)
ENSG00000080345	1	218.907	136.51	82.397	54.1134	RIF1	replication timing regulatory factor 1(RIF1)
ENSG00000080371	5	144.058	48.7101	95.3484	-46.6384	RAB21	RAB21, member RAS oncogene family(RAB21)
ENSG00000080493	2	34.1583	24.3005	9.85779	14.4427	SLC4A4	solute carrier family 4 member 4(SLC4A4)
ENSG00000080503	57	91.9372	4.5048	87.4325	-82.9277	SMARCA2	SWI/SNF related, matrix associated, actin dependent regulator of chromatin, subfamily a, member 2(SMARCA2)
ENSG00000080546	1	70.6646	40.8768	29.7878	11.089	SESN1	sestrin 1(SESN1)
ENSG00000080561	2	18.1156	13.3029	4.81263	8.49031	MID2	midline 2(MID2)
ENSG00000080573	14	4.7087	2.09847	2.61023	-0.511756	COL5A3	collagen type V alpha 3 chain(COL5A3)
ENSG00000080603	5	2.89592	0.900677	1.99524	-1.09456	SRCAP	Snf2 related CREBBP activator protein(SRCAP)
ENSG00000080608	40	17.74	5.35551	12.3845	-7.02899	PUM3	pumilio RNA binding family member 3(PUM3)
ENSG00000080802	5	13.2068	6.36932	6.83748	-0.46817	CNOT4	CCR4-NOT transcription complex subunit 4(CNOT4)
ENSG00000080815	5	37.1297	22.8451	14.2846	8.56056	PSEN1	presenilin 1(PSEN1)
ENSG00000080819	2	52.4929	27.3261	25.1668	2.15929	CPOX	coproporphyrinogen oxidase(CPOX)
ENSG00000080822	2	72.4153	40.5525	31.8628	8.68967	CLDND1	claudin domain containing 1(CLDND1)
ENSG00000080823	0	0.683594	0.0447693	0.638824	-0.594055	MOK	MOK protein kinase(MOK)
ENSG00000080824	39	11.6967	1.83369	9.86304	-8.02935	HSP90AA1	heat shock protein 90 alpha family class A member 1(HSP90AA1)
ENSG00000080839	2	114.033	84.3799	29.6536	54.7262	RBL1	RB transcriptional corepressor like 1(RBL1)
ENSG00000080845	6	34.6929	15.0762	19.6167	-4.54058	DLGAP4	DLG associated protein 4(DLGAP4)
ENSG00000080854	3	1.54351	0.479253	1.06425	-0.584998	IGSF9B	immunoglobulin superfamily member 9B(IGSF9B)
ENSG00000080947	2	11.7303	5.82434	5.90594	-0.0816029	CROCCP3	CROCC pseudogene 3(CROCCP3)
ENSG00000080986	17	14.0434	8.9195	5.12392	3.79558	NDC80	NDC80 kinetochore complex component(NDC80)
ENSG00000081014	1	113.772	73.5283	40.2437	33.2846	AP4E1	adaptor related protein complex 4 subunit epsilon 1(AP4E1)
ENSG00000081019	5	75.6926	37.2124	38.4801	-1.2677	RSBN1	round spermatid basic protein 1(RSBN1)
ENSG00000081026	2	12.5443	7.41372	5.1306	2.28312	MAGI3	membrane associated guanylate kinase, WW and PDZ domain containing 3(MAGI3)
ENSG00000081052	43	11.3156	1.44252	9.87308	-8.43056	COL4A4	collagen type IV alpha 4 chain(COL4A4)
ENSG00000081059	14	44.2408	24.0729	20.1679	3.90492	TCF7	transcription factor 7(TCF7)
ENSG00000081087	1	202.369	147.477	54.8926	92.584	OSTM1	osteoclastogenesis associated transmembrane protein 1(OSTM1)
ENSG00000081148	5	9.88774	4.74724	5.1405	-0.393269	IMPG2	interphotoreceptor matrix proteoglycan 2(IMPG2)
ENSG00000081154	1	210.21	126.295	83.9149	42.3801	PCNP	PEST proteolytic signal containing nuclear protein(PCNP)
ENSG00000081177	2	31.8611	21.8686	9.99249	11.8761	EXD2	exonuclease 3'-5' domain containing 2(EXD2)
ENSG00000081181	23	7.71232	4.30149	3.41082	0.890668	ARG2	arginase 2(ARG2)
ENSG00000081189	2	72.2665	52.8946	19.3719	33.5227	MEF2C	myocyte enhancer factor 2C(MEF2C)
ENSG00000081237	1	99.3441	73.2493	26.0948	47.1545	PTPRC	protein tyrosine phosphatase receptor type C(PTPRC)
ENSG00000081307	2	111.143	80.2671	30.8762	49.3909	UBA5	ubiquitin like modifier activating enzyme 5(UBA5)
ENSG00000081320	1	164.15	124.348	39.802	84.5457	STK17B	serine/threonine kinase 17b(STK17B)
ENSG00000081377	37	4.79563	2.08345	2.71218	-0.628729	CDC14B	cell division cycle 14B(CDC14B)
ENSG00000081386	2	160.015	86.433	73.5825	12.8506	ZNF510	zinc finger protein 510(ZNF510)
ENSG00000081665	2	13.0855	7.62906	5.45649	2.17257	ZNF506	zinc finger protein 506(ZNF506)
ENSG00000081692	3	94.5977	55.5995	38.9982	16.6012	JMJD4	jumonji domain containing 4(JMJD4)
ENSG00000081721	2	15.2066	6.16293	9.04366	-2.88073	DUSP12	dual specificity phosphatase 12(DUSP12)
ENSG00000081760	3	5.29794	2.88417	2.41377	0.470402	AACS	acetoacetyl-CoA synthetase(AACS)
ENSG00000081791	3	11.085	6.10657	4.97841	1.12815	DELE1	DAP3 binding cell death enhancer 1(DELE1)
ENSG00000081870	39	18.502	3.16663	15.3353	-12.1687	HSPB11	heat shock protein family B (small) member 11(HSPB11)
ENSG00000081913	5	28.4851	15.0288	13.4563	1.57244	PHLPP1	PH domain and leucine rich repeat protein phosphatase 1(PHLPP1)
ENSG00000081985	14	8.06842	3.17965	4.88877	-1.70912	IL12RB2	interleukin 12 receptor subunit beta 2(IL12RB2)
ENSG00000082014	33	55.4668	18.7846	36.6822	-17.8977	SMARCD3	SWI/SNF related, matrix associated, actin dependent regulator of chromatin, subfamily d, member 3(SMARCD3)
ENSG00000082068	30	5.71477	1.32167	4.3931	-3.07142	WDR70	WD repeat domain 70(WDR70)
ENSG00000082074	49	10.0199	3.30482	6.7151	-3.41028	FYB1	FYN binding protein 1(FYB1)
ENSG00000082146	23	18.8839	17.1002	1.78378	15.3164	STRADB	STE20 related adaptor beta(STRADB)
ENSG00000082153	1	125.412	91.1518	34.26	56.8917	BZW1	basic leucine zipper and W2 domains 1(BZW1)
ENSG00000082196	2	44.6505	33.255	11.3955	21.8594	C1QTNF3	C1q and TNF related 3(C1QTNF3)
ENSG00000082212	1	20.8284	10.6087	10.2197	0.389026	ME2	malic enzyme 2(ME2)
ENSG00000082213	1	56.5518	36.8077	19.7441	17.0636	C5orf22	chromosome 5 open reading frame 22(C5orf22)
ENSG00000082258	1	294.45	222.881	71.5692	151.312	CCNT2	cyclin T2(CCNT2)
ENSG00000082269	1	121.058	62.7129	58.3456	4.36729	FAM135A	family with sequence similarity 135 member A(FAM135A)
ENSG00000082293	43	13.5826	2.66884	10.9137	-8.2449	COL19A1	collagen type XIX alpha 1 chain(COL19A1)
ENSG00000082397	0	6.70331	0.522138	6.18117	-5.65904	EPB41L3	erythrocyte membrane protein band 4.1 like 3(EPB41L3)
ENSG00000082438	2	32.6232	20.2411	12.3821	7.85904	COBLL1	cordon-bleu WH2 repeat protein like 1(COBLL1)
ENSG00000082458	14	58.7565	28.5517	30.2048	-1.65307	DLG3	discs large MAGUK scaffold protein 3(DLG3)
ENSG00000082512	2	127.715	90.1555	37.5599	52.5956	TRAF5	TNF receptor associated factor 5(TRAF5)
ENSG00000082515	35	24.5122	10.0819	14.4303	-4.34839	MRPL22	mitochondrial ribosomal protein L22(MRPL22)
ENSG00000082516	14	44.2449	15.3156	28.9293	-13.6137	GEMIN5	gem nuclear organelle associated protein 5(GEMIN5)
ENSG00000082641	3	14.8889	5.55194	9.33699	-3.78505	NFE2L1	NFE2 like bZIP transcription factor 1(NFE2L1)
ENSG00000082701	5	83.7261	43.3444	40.3817	2.96277	GSK3B	glycogen synthase kinase 3 beta(GSK3B)
ENSG00000082781	37	20.0023	11.7352	8.26712	3.46804	ITGB5	integrin subunit beta 5(ITGB5)
ENSG00000082805	50	6.0103	0.720113	5.29018	-4.57007	ERC1	ELKS/RAB6-interacting/CAST family member 1(ERC1)
ENSG00000082898	2	68.0537	42.4587	25.5949	16.8638	XPO1	exportin 1(XPO1)
ENSG00000082996	5	105.094	61.6733	43.421	18.2522	RNF13	ring finger protein 13(RNF13)
ENSG00000083093	2	84.9595	64.1992	20.7604	43.4388	PALB2	partner and localizer of BRCA2(PALB2)
ENSG00000083097	2	150.557	87.1409	63.4165	23.7244	DOP1A	DOP1 leucine zipper like protein A(DOP1A)
ENSG00000083099	2	29.8374	17.0696	12.7679	4.30171	LYRM2	LYR motif containing 2(LYRM2)
ENSG00000083123	2	106.037	80.9149	25.1218	55.793	BCKDHB	branched chain keto acid dehydrogenase E1 subunit beta(BCKDHB)
ENSG00000083168	5	35.7415	22.8264	12.9151	9.91131	KAT6A	lysine acetyltransferase 6A(KAT6A)
ENSG00000083223	5	95.2694	37.3551	57.9143	-20.5591	TUT7	terminal uridylyl transferase 7(TUT7)
ENSG00000083290	2	10.4066	5.58728	4.8193	0.767974	ULK2	unc-51 like autophagy activating kinase 2(ULK2)
ENSG00000083312	1	179.506	130.2	49.3062	80.8935	TNPO1	transportin 1(TNPO1)
ENSG00000083444	6	86.5408	36.5367	50.0041	-13.4675	PLOD1	procollagen-lysine,2-oxoglutarate 5-dioxygenase 1(PLOD1)
ENSG00000083454	43	7.5478	1.88449	5.66331	-3.77882	P2RX5	purinergic receptor P2X 5(P2RX5)
ENSG00000083457	3	1.79125	0.323526	1.46773	-1.1442	ITGAE	integrin subunit alpha E(ITGAE)
ENSG00000083520	2	103.952	55.9511	48.0004	7.95073	DIS3	DIS3 homolog, exosome endoribonuclease and 3'-5' exoribonuclease(DIS3)
ENSG00000083535	1	120.932	78.9	42.0316	36.8684	PIBF1	progesterone immunomodulatory binding factor 1(PIBF1)
ENSG00000083544	2	69.2987	45.7267	23.5721	22.1546	TDRD3	tudor domain containing 3(TDRD3)
ENSG00000083635	2	31.8407	22.3041	9.53667	12.7674	NUFIP1	nuclear FMR1 interacting protein 1(NUFIP1)
ENSG00000083642	1	200.475	147.747	52.7282	95.0185	PDS5B	PDS5 cohesin associated factor B(PDS5B)
ENSG00000083720	2	102.447	71.1902	31.257	39.9332	OXCT1	3-oxoacid CoA-transferase 1(OXCT1)
ENSG00000083750	5	18.0349	6.23381	11.8011	-5.56731	RRAGB	Ras related GTP binding B(RRAGB)
ENSG00000083799	1	139.094	75.5471	63.5471	12	CYLD	CYLD lysine 63 deubiquitinase(CYLD)
ENSG00000083807	3	6.58722	2.95634	3.63088	-0.674542	SLC27A5	solute carrier family 27 member 5(SLC27A5)
ENSG00000083812	20	43.2235	15.5587	27.6648	-12.1061	ZNF324	zinc finger protein 324(ZNF324)
ENSG00000083814	0	1.33954	0.0779262	1.26162	-1.18369	ZNF671	zinc finger protein 671(ZNF671)
ENSG00000083817	2	9.49088	4.44607	5.04481	-0.598737	ZNF416	zinc finger protein 416(ZNF416)
ENSG00000083828	5	26.6001	10.2872	16.3129	-6.02567	ZNF586	zinc finger protein 586(ZNF586)
ENSG00000083838	3	54.5272	23.9696	30.5576	-6.58803	ZNF446	zinc finger protein 446(ZNF446)
ENSG00000083844	2	16.7187	8.19275	8.52598	-0.333235	ZNF264	zinc finger protein 264(ZNF264)
ENSG00000083845	42	55.2286	13.8701	41.3586	-27.4885	RPS5	ribosomal protein S5(RPS5)
ENSG00000083896	2	54.7132	27.9231	26.7901	1.13301	YTHDC1	YTH domain containing 1(YTHDC1)
ENSG00000083937	5	116.528	53.0023	63.5262	-10.5239	CHMP2B	charged multivesicular body protein 2B(CHMP2B)
ENSG00000084070	5	21.8605	9.37608	12.4844	-3.10832	SMAP2	small ArfGAP2(SMAP2)
ENSG00000084072	14	32.3936	10.7924	21.6012	-10.8088	PPIE	peptidylprolyl isomerase E(PPIE)
ENSG00000084073	1	81.8826	54.826	27.0566	27.7694	ZMPSTE24	zinc metallopeptidase STE24(ZMPSTE24)
ENSG00000084090	2	91.7896	49.3519	42.4377	6.91426	STARD7	StAR related lipid transfer domain containing 7(STARD7)
ENSG00000084092	14	5.43467	1.73637	3.6983	-1.96193	NOA1	nitric oxide associated 1(NOA1)
ENSG00000084093	1	83.3164	47.4463	35.8701	11.5762	REST	RE1 silencing transcription factor(REST)
ENSG00000084110	56	37.7813	10.7215	27.0597	-16.3382	HAL	histidine ammonia-lyase(HAL)
ENSG00000084112	5	36.4145	19.2945	17.12	2.17457	SSH1	slingshot protein phosphatase 1(SSH1)
ENSG00000084207	3	128.186	76.5362	51.65	24.8861	GSTP1	glutathione S-transferase pi 1(GSTP1)
ENSG00000084234	49	5.48532	2.18562	3.2997	-1.11407	APLP2	amyloid beta precursor like protein 2(APLP2)
ENSG00000084444	2	6.62964	4.14384	2.48581	1.65803	FAM234B	family with sequence similarity 234 member B(FAM234B)
ENSG00000084463	14	72.0329	29.4232	42.6097	-13.1865	WBP11	WW domain binding protein 11(WBP11)
ENSG00000084623	30	116.428	25.1143	91.3133	-66.1991	EIF3I	eukaryotic translation initiation factor 3 subunit I(EIF3I)
ENSG00000084652	14	34.478	18.5222	15.9559	2.56628	TXLNA	taxilin alpha(TXLNA)
ENSG00000084676	5	41.5699	27.2734	14.2965	12.977	NCOA1	nuclear receptor coactivator 1(NCOA1)
ENSG00000084693	36	13.9274	2.82843	11.099	-8.27052	AGBL5	AGBL carboxypeptidase 5(AGBL5)
ENSG00000084731	33	46.0983	21.2275	24.8708	-3.64336	KIF3C	kinesin family member 3C(KIF3C)
ENSG00000084733	5	46.2615	14.8489	31.4126	-16.5637	RAB10	RAB10, member RAS oncogene family(RAB10)
ENSG00000084754	14	27.182	9.64288	17.5391	-7.8962	HADHA	hydroxyacyl-CoA dehydrogenase trifunctional multienzyme complex subunit alpha(HADHA)
ENSG00000084764	56	21.5074	4.3604	17.147	-12.7866	MAPRE3	microtubule associated protein RP/EB family member 3(MAPRE3)
ENSG00000084774	3	36.3265	23.8127	12.5138	11.2989	CAD	carbamoyl-phosphate synthetase 2, aspartate transcarbamylase, and dihydroorotase(CAD)
ENSG00000085063	33	29.7277	15.357	14.3707	0.986336	CD59	CD59 molecule (CD59 blood group)(CD59)
ENSG00000085117	6	71.6862	33.249	38.4371	-5.18809	CD82	CD82 molecule(CD82)
ENSG00000085185	56	50.4358	9.56205	40.8738	-31.3117	BCORL1	BCL6 corepressor like 1(BCORL1)
ENSG00000085224	1	46.3769	18.6195	27.7574	-9.13796	ATRX	ATRX chromatin remodeler(ATRX)
ENSG00000085231	39	15.6445	3.61844	12.026	-8.4076	AK6	adenylate kinase 6(AK6)
ENSG00000085265	49	7.6287	5.52041	2.10829	3.41212	FCN1	ficolin 1(FCN1)
ENSG00000085274	61	98.4391	8.4062	90.0329	-81.6267	MYNN	myoneurin(MYNN)
ENSG00000085365	1	178.28	131.678	46.6013	85.0769	SCAMP1	secretory carrier membrane protein 1(SCAMP1)
ENSG00000085377	14	37.4386	15.919	21.5195	-5.6005	PREP	prolyl endopeptidase(PREP)
ENSG00000085382	1	168.354	107.258	61.0956	46.1629	HACE1	HECT domain and ankyrin repeat containing E3 ubiquitin protein ligase 1(HACE1)
ENSG00000085415	2	61.1971	43.5642	17.6329	25.9312	SEH1L	SEH1 like nucleoporin(SEH1L)
ENSG00000085433	5	115.429	54.0118	61.4172	-7.40549	WDR47	WD repeat domain 47(WDR47)
ENSG00000085449	1	46.8429	26.6384	20.2045	6.43393	WDFY1	WD repeat and FYVE domain containing 1(WDFY1)
ENSG00000085465	2	10.1912	4.6363	5.55492	-0.918616	OVGP1	oviductal glycoprotein 1(OVGP1)
ENSG00000085491	1	144.9	95.3789	49.5209	45.858	SLC25A24	solute carrier family 25 member 24(SLC25A24)
ENSG00000085511	14	98.069	23.5886	74.4804	-50.8917	MAP3K4	mitogen-activated protein kinase kinase kinase 4(MAP3K4)
ENSG00000085514	56	25.6603	8.95642	16.7039	-7.74747	PILRA	paired immunoglobin like type 2 receptor alpha(PILRA)
ENSG00000085563	2	66.1607	47.1277	19.0329	28.0948	ABCB1	ATP binding cassette subfamily B member 1(ABCB1)
ENSG00000085644	6	131.551	64.8512	66.6998	-1.84862	ZNF213	zinc finger protein 213(ZNF213)
ENSG00000085662	14	84.8607	29.2891	55.5717	-26.2826	AKR1B1	aldo-keto reductase family 1 member B(AKR1B1)
ENSG00000085719	1	103.113	77.1739	25.9393	51.2346	CPNE3	copine 3(CPNE3)
ENSG00000085721	2	169.687	119.792	49.8947	69.8976	RRN3	RRN3 homolog, RNA polymerase I transcription factor(RRN3)
ENSG00000085733	37	17.8503	13.9559	3.8944	10.0615	CTTN	cortactin(CTTN)
ENSG00000085760	2	32.9322	20.335	12.5972	7.73773	MTIF2	mitochondrial translational initiation factor 2(MTIF2)
ENSG00000085788	2	123.317	91.9852	31.3314	60.6539	DDHD2	DDHD domain containing 2(DDHD2)
ENSG00000085831	23	16.4539	13.5055	2.94843	10.5571	TTC39A	tetratricopeptide repeat domain 39A(TTC39A)
ENSG00000085832	1	184.055	116.085	67.9699	48.1148	EPS15	epidermal growth factor receptor pathway substrate 15(EPS15)
ENSG00000085840	17	37.2568	29.8991	7.35769	22.5414	ORC1	origin recognition complex subunit 1(ORC1)
ENSG00000085871	6	19.6433	3.8247	15.8186	-11.9939	MGST2	microsomal glutathione S-transferase 2(MGST2)
ENSG00000085872	55	12.201	2.16197	10.0391	-7.87708	CHERP	calcium homeostasis endoplasmic reticulum protein(CHERP)
ENSG00000085978	2	18.9228	11.1554	7.76749	3.38787	ATG16L1	autophagy related 16 like 1(ATG16L1)
ENSG00000085982	14	20.6239	9.93777	10.6861	-0.748325	USP40	ubiquitin specific peptidase 40(USP40)
ENSG00000085998	3	84.3048	54.906	29.3988	25.5072	POMGNT1	protein O-linked mannose N-acetylglucosaminyltransferase 1 (beta 1,2-)(POMGNT1)
ENSG00000085999	17	41.0608	31.6114	9.44937	22.162	RAD54L	RAD54 like(RAD54L)
ENSG00000086015	6	21.19	7.12037	14.0697	-6.9493	MAST2	microtubule associated serine/threonine kinase 2(MAST2)
ENSG00000086061	64	10.5861	1.12768	9.45839	-8.33071	DNAJA1	DnaJ heat shock protein family (Hsp40) member A1(DNAJA1)
ENSG00000086062	0	1.21295	0.0244262	1.18852	-1.1641	B4GALT1	beta-1,4-galactosyltransferase 1(B4GALT1)
ENSG00000086065	61	18.1052	2.97138	15.1338	-12.1624	CHMP5	charged multivesicular body protein 5(CHMP5)
ENSG00000086102	14	76.6754	30.3739	46.3015	-15.9276	NFX1	nuclear transcription factor, X-box binding 1(NFX1)
ENSG00000086189	2	65.988	50.0555	15.9325	34.1229	DIMT1	DIM1 rRNA methyltransferase and ribosome maturation factor(DIMT1)
ENSG00000086200	1	11.1973	5.63488	5.56246	0.0724158	IPO11-LRRC70	IPO11-LRRC70 readthrough(IPO11-LRRC70)
ENSG00000086232	23	15.6757	10.7738	4.90194	5.87184	EIF2AK1	eukaryotic translation initiation factor 2 alpha kinase 1(EIF2AK1)
ENSG00000086288	5	39.4668	21.3089	18.1579	3.15108	NME8	NME/NM23 family member 8(NME8)
ENSG00000086289	0	1.29649	0.0372615	1.25923	-1.22197	EPDR1	ependymin related 1(EPDR1)
ENSG00000086300	5	129.161	65.5005	63.6602	1.8403	SNX10	sorting nexin 10(SNX10)
ENSG00000086475	2	34.1548	8.24625	25.9086	-17.6623	SEPHS1	selenophosphate synthetase 1(SEPHS1)
ENSG00000086504	20	180.506	99.8465	80.6599	19.1866	MRPL28	mitochondrial ribosomal protein L28(MRPL28)
ENSG00000086506	23	48.4944	14.252	34.2424	-19.9903	HBQ1	hemoglobin subunit theta 1(HBQ1)
ENSG00000086544	6	81.5936	32.4994	49.0942	-16.5947	ITPKC	inositol-trisphosphate 3-kinase C(ITPKC)
ENSG00000086548	59	8.10188	6.37329	1.72859	4.6447	CEACAM6	CEA cell adhesion molecule 6(CEACAM6)
ENSG00000086589	0	3.75183	0.250234	3.50159	-3.25136	RBM22	RNA binding motif protein 22(RBM22)
ENSG00000086598	2	35.8535	17.4979	18.3557	-0.857841	TMED2	transmembrane p24 trafficking protein 2(TMED2)
ENSG00000086619	1	132.654	99.0852	33.5688	65.5165	ERO1B	endoplasmic reticulum oxidoreductase 1 beta(ERO1B)
ENSG00000086666	61	36.5658	4.7443	31.8216	-27.0773	ZFAND6	zinc finger AN1-type containing 6(ZFAND6)
ENSG00000086712	2	96.1468	70.3437	25.8031	44.5406	TXLNG	taxilin gamma(TXLNG)
ENSG00000086717	5	2.50436	1.0557	1.44866	-0.392959	PPEF1	protein phosphatase with EF-hand domain 1(PPEF1)
ENSG00000086730	33	61.0466	21.2562	39.7905	-18.5343	LAT2	linker for activation of T cells family member 2(LAT2)
ENSG00000086758	14	41.7882	21.8362	19.952	1.88423	HUWE1	HECT, UBA and WWE domain containing E3 ubiquitin protein ligase 1(HUWE1)
ENSG00000086827	70	28.3067	0.878755	27.4279	-26.5492	ZW10	zw10 kinetochore protein(ZW10)
ENSG00000086848	2	26.4976	19.0793	7.41836	11.6609	ALG9	ALG9 alpha-1,2-mannosyltransferase(ALG9)
ENSG00000087008	20	15.1142	6.61455	8.49964	-1.88509	ACOX3	acyl-CoA oxidase 3, pristanoyl(ACOX3)
ENSG00000087053	2	49.8815	35.8081	14.0735	21.7346	MTMR2	myotubularin related protein 2(MTMR2)
ENSG00000087074	56	30.3801	6.96612	23.4139	-16.4478	PPP1R15A	protein phosphatase 1 regulatory subunit 15A(PPP1R15A)
ENSG00000087077	20	62.5467	21.5034	41.0434	-19.54	TRIP6	thyroid hormone receptor interactor 6(TRIP6)
ENSG00000087085	23	29.2044	22.4701	6.73431	15.7358	ACHE	acetylcholinesterase (Cartwright blood group)(ACHE)
ENSG00000087086	20	37.306	13.7396	23.5664	-9.82682	FTL	ferritin light chain(FTL)
ENSG00000087087	14	69.8197	28.663	41.1567	-12.4938	SRRT	serrate, RNA effector molecule(SRRT)
ENSG00000087088	20	199.608	90.6442	108.964	-18.3199	BAX	BCL2 associated X, apoptosis regulator(BAX)
ENSG00000087095	1	55.8583	34.7562	21.1021	13.6541	NLK	nemo like kinase(NLK)
ENSG00000087111	3	68.8331	28.3027	40.5304	-12.2277	PIGS	phosphatidylinositol glycan anchor biosynthesis class S(PIGS)
ENSG00000087116	33	8.99736	4.07784	4.91953	-0.84169	ADAMTS2	ADAM metallopeptidase with thrombospondin type 1 motif 2(ADAMTS2)
ENSG00000087152	6	43.9402	23.1898	20.7504	2.43939	ATXN7L3	ataxin 7 like 3(ATXN7L3)
ENSG00000087157	33	90.7572	41.4135	49.3438	-7.93031	PGS1	phosphatidylglycerophosphate synthase 1(PGS1)
ENSG00000087191	30	83.0334	26.0649	56.9685	-30.9036	PSMC5	proteasome 26S subunit, ATPase 5(PSMC5)
ENSG00000087206	5	21.7361	8.84158	12.8945	-4.05294	UIMC1	ubiquitin interaction motif containing 1(UIMC1)
ENSG00000087237	33	13.3566	3.67232	9.68424	-6.01192	CETP	cholesteryl ester transfer protein(CETP)
ENSG00000087253	5	66.606	49.1541	17.4519	31.7023	LPCAT2	lysophosphatidylcholine acyltransferase 2(LPCAT2)
ENSG00000087258	3	2.30898	0.570074	1.73891	-1.16884	GNAO1	G protein subunit alpha o1(GNAO1)
ENSG00000087263	14	56.1784	28.7258	27.4526	1.27322	OGFOD1	2-oxoglutarate and iron dependent oxygenase domain containing 1(OGFOD1)
ENSG00000087266	6	56.3111	28.5506	27.7604	0.790197	SH3BP2	SH3 domain binding protein 2(SH3BP2)
ENSG00000087269	14	69.4858	40.8528	28.633	12.2198	NOP14	NOP14 nucleolar protein(NOP14)
ENSG00000087274	14	8.18324	2.80832	5.37492	-2.5666	ADD1	adducin 1(ADD1)
ENSG00000087299	2	19.9538	13.7485	6.20527	7.54324	L2HGDH	L-2-hydroxyglutarate dehydrogenase(L2HGDH)
ENSG00000087301	2	46.1591	23.3063	22.8528	0.453444	TXNDC16	thioredoxin domain containing 16(TXNDC16)
ENSG00000087302	35	31.3792	9.57307	21.8062	-12.2331	RTRAF	RNA transcription, translation and transport factor(RTRAF)
ENSG00000087338	1	129.947	95.8368	34.1098	61.727	GMCL1	germ cell-less 1, spermatogenesis associated(GMCL1)
ENSG00000087365	14	25.8466	11.501	14.3456	-2.84468	SF3B2	splicing factor 3b subunit 2(SF3B2)
ENSG00000087448	2	90.707	62.0248	28.6822	33.3427	KLHL42	kelch like family member 42(KLHL42)
ENSG00000087460	14	9.87542	2.45602	7.4194	-4.96338	GNAS	GNAS complex locus(GNAS)
ENSG00000087470	2	100.716	71.7111	29.005	42.7061	DNM1L	dynamin 1 like(DNM1L)
ENSG00000087502	61	21.7671	3.92806	17.8391	-13.911	ERGIC2	ERGIC and golgi 2(ERGIC2)
ENSG00000087586	17	28.8631	24.1121	4.75097	19.3611	AURKA	aurora kinase A(AURKA)
ENSG00000087589	5	18.5291	8.95312	9.57599	-0.622871	CASS4	Cas scaffold protein family member 4(CASS4)
ENSG00000087884	20	10.5113	5.20489	5.30641	-0.101516	AAMDC	adipogenesis associated Mth938 domain containing(AAMDC)
ENSG00000087903	33	59.17	23.0446	36.1254	-13.0808	RFX2	regulatory factor X2(RFX2)
ENSG00000087995	14	28.0561	11.8	16.2562	-4.4562	METTL2A	methyltransferase 2A, methylcytidine(METTL2A)
ENSG00000088035	1	40.4934	27.1826	13.3107	13.8719	ALG6	ALG6 alpha-1,3-glucosyltransferase(ALG6)
ENSG00000088038	6	59.4829	30.5689	28.9139	1.65503	CNOT3	CCR4-NOT transcription complex subunit 3(CNOT3)
ENSG00000088053	37	21.6867	15.2931	6.39364	8.89947	GP6	glycoprotein VI platelet(GP6)
ENSG00000088179	2	83.7526	60.7649	22.9877	37.7771	PTPN4	protein tyrosine phosphatase non-receptor type 4(PTPN4)
ENSG00000088205	2	136.882	97.0992	39.7832	57.316	DDX18	DEAD-box helicase 18(DDX18)
ENSG00000088247	3	67.9676	30.7526	37.215	-6.46237	KHSRP	KH-type splicing regulatory protein(KHSRP)
ENSG00000088256	3	11.0124	5.37623	5.63621	-0.259979	GNA11	G protein subunit alpha 11(GNA11)
ENSG00000088280	23	2.00639	0.825193	1.1812	-0.356007	ASAP3	ArfGAP with SH3 domain, ankyrin repeat and PH domain 3(ASAP3)
ENSG00000088298	20	62.486	29.7378	32.7482	-3.01042	EDEM2	ER degradation enhancing alpha-mannosidase like protein 2(EDEM2)
ENSG00000088305	17	2.69416	1.0362	1.65796	-0.621757	DNMT3B	DNA methyltransferase 3 beta(DNMT3B)
ENSG00000088325	17	40.8421	35.7196	5.12252	30.597	TPX2	TPX2 microtubule nucleation factor(TPX2)
ENSG00000088340	27	13.507	6.4414	7.06564	-0.624244	FER1L4	fer-1 like family member 4 (pseudogene)(FER1L4)
ENSG00000088356	20	38.1462	19.1642	18.9821	0.182091	PDRG1	p53 and DNA damage regulated 1(PDRG1)
ENSG00000088387	2	93.2777	60.2226	33.0551	27.1675	DOCK9	dedicator of cytokinesis 9(DOCK9)
ENSG00000088448	2	105.275	45.8709	59.404	-13.5331	ANKRD10	ankyrin repeat domain 10(ANKRD10)
ENSG00000088451	1	94.9893	66.585	28.4043	38.1808	TGDS	TDP-glucose 4,6-dehydratase(TGDS)
ENSG00000088538	2	12.4576	7.92511	4.53252	3.39259	DOCK3	dedicator of cytokinesis 3(DOCK3)
ENSG00000088543	14	14.1667	6.22652	7.94023	-1.71371	C3orf18	chromosome 3 open reading frame 18(C3orf18)
ENSG00000088682	3	33.5762	13.9339	19.6423	-5.70837	COQ9	coenzyme Q9(COQ9)
ENSG00000088726	37	16.804	8.80218	8.00182	0.800362	TMEM40	transmembrane protein 40(TMEM40)
ENSG00000088727	20	1.17486	0.320832	0.854025	-0.533193	KIF9	kinesin family member 9(KIF9)
ENSG00000088766	39	17.8659	2.18996	15.676	-13.486	CRLS1	cardiolipin synthase 1(CRLS1)
ENSG00000088808	14	28.6041	15.3118	13.2923	2.01952	PPP1R13B	protein phosphatase 1 regulatory subunit 13B(PPP1R13B)
ENSG00000088812	2	26.1541	11.4326	14.7215	-3.28886	ATRN	attractin(ATRN)
ENSG00000088826	37	30.8029	4.74211	26.0608	-21.3187	SMOX	spermine oxidase(SMOX)
ENSG00000088827	34	10.4533	6.82702	3.62632	3.2007	SIGLEC1	sialic acid binding Ig like lectin 1(SIGLEC1)
ENSG00000088832	20	13.3905	6.0142	7.37629	-1.36209	FKBP1A	FKBP prolyl isomerase 1A(FKBP1A)
ENSG00000088833	33	61.6869	16.0543	45.6326	-29.5783	NSFL1C	NSFL1 cofactor(NSFL1C)
ENSG00000088854	1	6.04002	2.38729	3.65273	-1.26545	DNAAF9	dynein axonemal assembly factor 9(DNAAF9)
ENSG00000088876	14	3.69496	1.50065	2.19431	-0.693667	ZNF343	zinc finger protein 343(ZNF343)
ENSG00000088881	3	5.11442	2.06252	3.05189	-0.98937	EBF4	EBF family member 4(EBF4)
ENSG00000088888	3	7.93701	3.1298	4.80721	-1.67742	MAVS	mitochondrial antiviral signaling protein(MAVS)
ENSG00000088899	14	4.36599	1.63429	2.73171	-1.09742	LZTS3	leucine zipper tumor suppressor family member 3(LZTS3)
ENSG00000088930	5	18.7453	6.86834	11.8769	-5.00859	XRN2	5'-3' exoribonuclease 2(XRN2)
ENSG00000088970	2	2.09003	0.747108	1.34293	-0.595818	KIZ	kizuna centrosomal protein(KIZ)
ENSG00000088986	30	34.0906	10.7227	23.3678	-12.6451	DYNLL1	dynein light chain LC8-type 1(DYNLL1)
ENSG00000088992	23	30.3472	17.6511	12.6961	4.95506	TESC	tescalcin(TESC)
ENSG00000089006	2	96.831	55.1728	41.6582	13.5146	SNX5	sorting nexin 5(SNX5)
ENSG00000089009	42	29.2687	11.6558	17.6129	-5.95709	RPL6	ribosomal protein L6(RPL6)
ENSG00000089012	14	46.8753	26.0225	20.8529	5.16957	SIRPG	signal regulatory protein gamma(SIRPG)
ENSG00000089022	2	76.3456	47.1011	29.2445	17.8567	MAPKAPK5	MAPK activated protein kinase 5(MAPKAPK5)
ENSG00000089041	46	5.46925	1.12458	4.34467	-3.22008	P2RX7	purinergic receptor P2X 7(P2RX7)
ENSG00000089048	40	26.6953	5.12567	21.5696	-16.444	ESF1	ESF1 nucleolar pre-rRNA processing protein homolog(ESF1)
ENSG00000089050	2	82.7614	60.0324	22.729	37.3033	RBBP9	RB binding protein 9, serine hydrolase(RBBP9)
ENSG00000089053	14	77.1219	37.9503	39.1716	-1.22132	ANAPC5	anaphase promoting complex subunit 5(ANAPC5)
ENSG00000089057	1	38.4059	21.8558	16.5501	5.30565	SLC23A2	solute carrier family 23 member 2(SLC23A2)
ENSG00000089060	6	62.1689	28.0652	34.1037	-6.03849	SLC8B1	solute carrier family 8 member B1(SLC8B1)
ENSG00000089063	40	14.7729	1.80094	12.972	-11.1711	TMEM230	transmembrane protein 230(TMEM230)
ENSG00000089091	2	10.3913	6.13437	4.2569	1.87747	DZANK1	double zinc ribbon and ankyrin repeat domains 1(DZANK1)
ENSG00000089094	14	69.8452	33.9089	35.9363	-2.02744	KDM2B	lysine demethylase 2B(KDM2B)
ENSG00000089123	2	51.3245	36.6794	14.6451	22.0342	TASP1	taspase 1(TASP1)
ENSG00000089127	34	15.0275	10.1137	4.91381	5.19989	OAS1	2'-5'-oligoadenylate synthetase 1(OAS1)
ENSG00000089154	14	67.7004	32.5606	35.1398	-2.57916	GCN1	GCN1 activator of EIF2AK4(GCN1)
ENSG00000089157	42	27.5622	9.8508	17.7114	-7.86058	RPLP0	ribosomal protein lateral stalk subunit P0(RPLP0)
ENSG00000089159	56	46.6171	15.6884	30.9287	-15.2403	PXN	paxillin(PXN)
ENSG00000089163	3	2.2189	0.521996	1.6969	-1.17491	SIRT4	sirtuin 4(SIRT4)
ENSG00000089169	33	2.42336	0.61455	1.80881	-1.19426	RPH3A	rabphilin 3A(RPH3A)
ENSG00000089177	1	11.9633	6.35811	5.60516	0.752951	KIF16B	kinesin family member 16B(KIF16B)
ENSG00000089195	1	6.89923	2.32488	4.57435	-2.24948	TRMT6	tRNA methyltransferase 6 non-catalytic subunit(TRMT6)
ENSG00000089220	14	79.7298	39.0766	40.6532	-1.57655	PEBP1	phosphatidylethanolamine binding protein 1(PEBP1)
ENSG00000089234	5	10.9127	4.42031	6.49239	-2.07209	BRAP	BRCA1 associated protein(BRAP)
ENSG00000089248	3	58.7219	22.7412	35.9806	-13.2394	ERP29	endoplasmic reticulum protein 29(ERP29)
ENSG00000089280	14	43.0148	21.8299	21.1848	0.645116	FUS	FUS RNA binding protein(FUS)
ENSG00000089289	35	14.4535	5.49409	8.95936	-3.46528	IGBP1	immunoglobulin binding protein 1(IGBP1)
ENSG00000089327	3	66.6963	37.4467	29.2497	8.19701	FXYD5	FXYD domain containing ion transport regulator 5(FXYD5)
ENSG00000089335	2	63.459	34.5411	28.9179	5.62314	ZNF302	zinc finger protein 302(ZNF302)
ENSG00000089351	56	102.759	16.7718	85.9874	-69.2156	GRAMD1A	GRAM domain containing 1A(GRAMD1A)
ENSG00000089486	3	55.6076	35.5255	20.0821	15.4434	CDIP1	cell death inducing p53 target 1(CDIP1)
ENSG00000089505	33	39.3062	16.4008	22.9055	-6.5047	CMTM1	CKLF like MARVEL transmembrane domain containing 1(CMTM1)
ENSG00000089597	14	69.0937	28.7884	40.3053	-11.5169	GANAB	glucosidase II alpha subunit(GANAB)
ENSG00000089639	6	112.449	59.6454	52.8036	6.84182	GMIP	GEM interacting protein(GMIP)
ENSG00000089682	1	33.6644	20.4685	13.1959	7.27259	RBM41	RNA binding motif protein 41(RBM41)
ENSG00000089685	17	46.8215	36.6664	10.155	26.5114	BIRC5	baculoviral IAP repeat containing 5(BIRC5)
ENSG00000089692	3	27.305	13.6873	13.6177	0.0695897	LAG3	lymphocyte activating 3(LAG3)
ENSG00000089693	6	153.313	56.585	96.7282	-40.1432	MLF2	myeloid leukemia factor 2(MLF2)
ENSG00000089723	6	1.93571	0.272628	1.66308	-1.39046	OTUB2	OTU deubiquitinase, ubiquitin aldehyde binding 2(OTUB2)
ENSG00000089737	14	102.486	60.2634	42.2221	18.0414	DDX24	DEAD-box helicase 24(DDX24)
ENSG00000089775	2	149.223	110.288	38.9347	71.3533	ZBTB25	zinc finger and BTB domain containing 25(ZBTB25)
ENSG00000089818	5	49.6176	24.0038	25.6137	-1.60993	NECAP1	NECAP endocytosis associated 1(NECAP1)
ENSG00000089820	3	126.836	55.1491	71.6865	-16.5374	ARHGAP4	Rho GTPase activating protein 4(ARHGAP4)
ENSG00000089847	3	6.27767	2.49926	3.77841	-1.27914	ANKRD24	ankyrin repeat domain 24(ANKRD24)
ENSG00000089876	2	5.89399	3.05768	2.83631	0.221367	DHX32	DEAH-box helicase 32 (putative)(DHX32)
ENSG00000089902	5	109.887	63.9518	45.9347	18.0171	RCOR1	REST corepressor 1(RCOR1)
ENSG00000089916	1	92.3219	59.4938	32.8281	26.6657	GPATCH2L	G-patch domain containing 2 like(GPATCH2L)
ENSG00000090006	3	71.7541	52.7532	19.001	33.7522	LTBP4	latent transforming growth factor beta binding protein 4(LTBP4)
ENSG00000090013	23	34.8209	14.6721	20.1488	-5.47668	BLVRB	biliverdin reductase B(BLVRB)
ENSG00000090020	6	85.335	40.1596	45.1754	-5.01588	SLC9A1	solute carrier family 9 member A1(SLC9A1)
ENSG00000090054	1	144.196	96.6497	47.546	49.1036	SPTLC1	serine palmitoyltransferase long chain base subunit 1(SPTLC1)
ENSG00000090060	1	179.615	113.489	66.1257	47.3636	PAPOLA	poly(A) polymerase alpha(PAPOLA)
ENSG00000090061	55	5.53858	0.725559	4.81302	-4.08746	CCNK	cyclin K(CCNK)
ENSG00000090097	3	59.4348	38.9886	20.4462	18.5424	PCBP4	poly(rC) binding protein 4(PCBP4)
ENSG00000090104	2	5.74387	2.32095	3.42292	-1.10196	RGS1	regulator of G protein signaling 1(RGS1)
ENSG00000090238	6	41.0123	15.8367	25.1756	-9.33891	YPEL3	yippee like 3(YPEL3)
ENSG00000090263	40	20.8364	4.26378	16.5726	-12.3088	MRPS33	mitochondrial ribosomal protein S33(MRPS33)
ENSG00000090266	3	33.3815	10.0562	23.3253	-13.2691	NDUFB2	NADH:ubiquinone oxidoreductase subunit B2(NDUFB2)
ENSG00000090273	30	51.5725	13.4805	38.092	-24.6115	NUDC	nuclear distribution C, dynein complex regulator(NUDC)
ENSG00000090316	33	54.1498	17.617	36.5328	-18.9158	MAEA	macrophage erythroblast attacher, E3 ubiquitin ligase(MAEA)
ENSG00000090339	33	35.5785	15.3115	20.267	-4.95552	ICAM1	intercellular adhesion molecule 1(ICAM1)
ENSG00000090372	6	107.341	47.8944	59.4468	-11.5524	STRN4	striatin 4(STRN4)
ENSG00000090376	5	66.9211	46.9504	19.9707	26.9797	IRAK3	interleukin 1 receptor associated kinase 3(IRAK3)
ENSG00000090382	49	7.46657	5.92784	1.53873	4.38911	LYZ	lysozyme(LYZ)
ENSG00000090432	6	119.21	47.6028	71.607	-24.0042	MUL1	mitochondrial E3 ubiquitin protein ligase 1(MUL1)
ENSG00000090447	14	32.9471	15.7793	17.1678	-1.38845	TFAP4	transcription factor AP-4(TFAP4)
ENSG00000090470	14	57.6193	31.6001	26.0192	5.58088	PDCD7	programmed cell death 7(PDCD7)
ENSG00000090487	20	7.39609	2.98973	4.40636	-1.41663	SPG21	SPG21 abhydrolase domain containing, maspardin(SPG21)
ENSG00000090520	17	9.0574	2.58826	6.46914	-3.88089	DNAJB11	DnaJ heat shock protein family (Hsp40) member B11(DNAJB11)
ENSG00000090554	14	18.7477	9.75548	8.99225	0.763231	FLT3LG	fms related receptor tyrosine kinase 3 ligand(FLT3LG)
ENSG00000090565	3	38.8136	22.3123	16.5013	5.81099	RAB11FIP3	RAB11 family interacting protein 3(RAB11FIP3)
ENSG00000090581	20	117.657	51.745	65.9119	-14.1668	GNPTG	N-acetylglucosamine-1-phosphate transferase subunit gamma(GNPTG)
ENSG00000090612	2	94.1629	57.1805	36.9825	20.198	ZNF268	zinc finger protein 268(ZNF268)
ENSG00000090615	14	37.3571	16.4331	20.9239	-4.49078	GOLGA3	golgin A3(GOLGA3)
ENSG00000090621	14	77.1818	40.1197	37.0622	3.05751	PABPC4	poly(A) binding protein cytoplasmic 4(PABPC4)
ENSG00000090659	0	1.99228	0.138327	1.85395	-1.71562	CD209	CD209 molecule(CD209)
ENSG00000090661	6	40.4506	19.1243	21.3263	-2.20195	CERS4	ceramide synthase 4(CERS4)
ENSG00000090674	36	70.3615	9.21771	61.1438	-51.926	MCOLN1	mucolipin TRP cation channel 1(MCOLN1)
ENSG00000090686	2	59.6613	31.7458	27.9155	3.83036	USP48	ubiquitin specific peptidase 48(USP48)
ENSG00000090776	3	10.9183	6.01788	4.90045	1.11742	EFNB1	ephrin B1(EFNB1)
ENSG00000090857	2	12.2319	4.77514	7.45674	-2.6816	PDPR	pyruvate dehydrogenase phosphatase regulatory subunit(PDPR)
ENSG00000090861	14	34.3841	15.1272	19.2568	-4.12961	AARS1	alanyl-tRNA synthetase 1(AARS1)
ENSG00000090863	14	32.6167	18.6885	13.9282	4.76029	GLG1	golgi glycoprotein 1(GLG1)
ENSG00000090889	17	39.0658	34.5799	4.48591	30.094	KIF4A	kinesin family member 4A(KIF4A)
ENSG00000090905	57	65.484	4.25773	61.2263	-56.9686	TNRC6A	trinucleotide repeat containing adaptor 6A(TNRC6A)
ENSG00000090924	3	14.6191	9.13383	5.48523	3.64861	PLEKHG2	pleckstrin homology and RhoGEF domain containing G2(PLEKHG2)
ENSG00000090971	20	33.3017	15.2432	18.0585	-2.81521	NAT14	N-acetyltransferase 14 (putative)(NAT14)
ENSG00000090975	3	4.09266	1.29483	2.79783	-1.503	PITPNM2	phosphatidylinositol transfer protein membrane associated 2(PITPNM2)
ENSG00000090989	1	142.989	92.2969	50.6924	41.6045	EXOC1	exocyst complex component 1(EXOC1)
ENSG00000091009	1	173.252	113.603	59.6483	53.9551	RBM27	RNA binding motif protein 27(RBM27)
ENSG00000091039	1	162.209	114.975	47.234	67.7408	OSBPL8	oxysterol binding protein like 8(OSBPL8)
ENSG00000091073	6	152.577	78.1028	74.4738	3.62898	DTX2	deltex E3 ubiquitin ligase 2(DTX2)
ENSG00000091106	33	64.0484	32.1546	31.8938	0.260842	NLRC4	NLR family CARD domain containing 4(NLRC4)
ENSG00000091127	2	58.4367	40.9932	17.4435	23.5497	PUS7	pseudouridine synthase 7(PUS7)
ENSG00000091129	2	12.7871	9.13904	3.64808	5.49096	NRCAM	neuronal cell adhesion molecule(NRCAM)
ENSG00000091136	0	4.69223	0.665908	4.02632	-3.36041	LAMB1	laminin subunit beta 1(LAMB1)
ENSG00000091140	1	37.8783	18.6142	19.264	-0.649779	DLD	dihydrolipoamide dehydrogenase(DLD)
ENSG00000091157	1	105.725	68.9819	36.7426	32.2393	WDR7	WD repeat domain 7(WDR7)
ENSG00000091164	35	17.1827	3.77695	13.4057	-9.62877	TXNL1	thioredoxin like 1(TXNL1)
ENSG00000091181	2	5.31284	2.38387	2.92897	-0.545096	IL5RA	interleukin 5 receptor subunit alpha(IL5RA)
ENSG00000091262	6	5.46365	2.15618	3.30747	-1.15129	ABCC6	ATP binding cassette subfamily C member 6(ABCC6)
ENSG00000091317	5	94.1646	43.0178	51.1468	-8.12898	CMTM6	CKLF like MARVEL transmembrane domain containing 6(CMTM6)
ENSG00000091409	2	60.7275	32.5235	28.204	4.31953	ITGA6	integrin subunit alpha 6(ITGA6)
ENSG00000091436	33	33.9975	15.6873	18.3102	-2.62282	MAP3K20	mitogen-activated protein kinase kinase kinase 20(MAP3K20)
ENSG00000091483	30	38.6238	11.1676	27.4562	-16.2886	FH	fumarate hydratase(FH)
ENSG00000091490	43	8.2685	1.1461	7.1224	-5.9763	SEL1L3	SEL1L family member 3(SEL1L3)
ENSG00000091527	2	126.905	82.0528	44.8519	37.2009	CDV3	CDV3 homolog(CDV3)
ENSG00000091542	3	43.1993	24.2312	18.9681	5.26315	ALKBH5	alkB homolog 5, RNA demethylase(ALKBH5)
ENSG00000091592	3	7.73631	2.02927	5.70704	-3.67778	NLRP1	NLR family pyrin domain containing 1(NLRP1)
ENSG00000091640	20	32.8314	18.26	14.5715	3.68849	SPAG7	sperm associated antigen 7(SPAG7)
ENSG00000091651	17	21.2744	15.6244	5.65	9.97442	ORC6	origin recognition complex subunit 6(ORC6)
ENSG00000091732	30	26.7278	7.05288	19.675	-12.6221	ZC3HC1	zinc finger C3HC-type containing 1(ZC3HC1)
ENSG00000091831	43	16.906	0.66996	16.2361	-15.5661	ESR1	estrogen receptor 1(ESR1)
ENSG00000091947	20	88.2361	49.1451	39.091	10.0541	TMEM101	transmembrane protein 101(TMEM101)
ENSG00000091972	43	19.4643	3.9939	15.4704	-11.4765	CD200	CD200 molecule(CD200)
ENSG00000092010	34	22.3931	6.60415	15.789	-9.18481	PSME1	proteasome activator subunit 1(PSME1)
ENSG00000092020	64	10.4273	1.02308	9.40425	-8.38116	PPP2R3C	protein phosphatase 2 regulatory subunit B''gamma(PPP2R3C)
ENSG00000092036	33	80.4428	44.6955	35.7473	8.94818	HAUS4	HAUS augmin like complex subunit 4(HAUS4)
ENSG00000092051	20	6.8993	2.38514	4.51415	-2.12901	JPH4	junctophilin 4(JPH4)
ENSG00000092067	6	21.0613	6.66318	14.3981	-7.73496	CEBPE	CCAAT enhancer binding protein epsilon(CEBPE)
ENSG00000092068	0	0.806411	0.0440959	0.762315	-0.718219	SLC7A8	solute carrier family 7 member 8(SLC7A8)
ENSG00000092094	3	22.1773	8.25009	13.9272	-5.67713	OSGEP	O-sialoglycoprotein endopeptidase(OSGEP)
ENSG00000092096	3	2.98306	1.12138	1.86167	-0.740292	SLC22A17	solute carrier family 22 member 17(SLC22A17)
ENSG00000092098	6	45.7416	20.2744	25.4672	-5.19278	RNF31	ring finger protein 31(RNF31)
ENSG00000092108	39	17.3889	2.30576	15.0831	-12.7774	SCFD1	sec1 family domain containing 1(SCFD1)
ENSG00000092140	1	247.859	170.09	77.7694	92.3207	G2E3	G2/M-phase specific E3 ubiquitin protein ligase(G2E3)
ENSG00000092148	1	225.125	136.438	88.6872	47.7503	HECTD1	HECT domain E3 ubiquitin protein ligase 1(HECTD1)
ENSG00000092199	42	8.23509	0.734315	7.50078	-6.76646	HNRNPC	heterogeneous nuclear ribonucleoprotein C(HNRNPC)
ENSG00000092200	1	6.50159	1.49585	5.00574	-3.50989	RPGRIP1	RPGR interacting protein 1(RPGRIP1)
ENSG00000092201	2	125.98	83.0624	42.918	40.1444	SUPT16H	SPT16 homolog, facilitates chromatin remodeling subunit(SUPT16H)
ENSG00000092203	33	14.7169	4.45105	10.2658	-5.81478	TOX4	TOX high mobility group box family member 4(TOX4)
ENSG00000092208	39	22.4003	2.572	19.8283	-17.2563	GEMIN2	gem nuclear organelle associated protein 2(GEMIN2)
ENSG00000092295	3	2.95336	1.08187	1.87149	-0.789628	TGM1	transglutaminase 1(TGM1)
ENSG00000092330	20	43.7722	26.1689	17.6033	8.56556	TINF2	TERF1 interacting nuclear factor 2(TINF2)
ENSG00000092439	2	260.894	139.347	121.547	17.8002	TRPM7	transient receptor potential cation channel subfamily M member 7(TRPM7)
ENSG00000092470	17	37.7462	11.3756	26.3707	-14.9951	WDR76	WD repeat domain 76(WDR76)
ENSG00000092529	33	5.04496	2.24963	2.79533	-0.545697	CAPN3	calpain 3(CAPN3)
ENSG00000092531	5	93.2024	40.2073	52.9952	-12.7879	SNAP23	synaptosome associated protein 23(SNAP23)
ENSG00000092621	17	19.0998	7.37817	11.7217	-4.34348	PHGDH	phosphoglycerate dehydrogenase(PHGDH)
ENSG00000092758	6	5.81947	2.18613	3.63334	-1.44721	COL9A3	collagen type IX alpha 3 chain(COL9A3)
ENSG00000092820	14	48.7385	22.4712	26.2673	-3.79604	EZR	ezrin(EZR)
ENSG00000092841	35	18.0556	4.04582	14.0098	-9.96399	MYL6	myosin light chain 6(MYL6)
ENSG00000092847	50	8.70692	1.56767	7.13925	-5.57158	AGO1	argonaute RISC component 1(AGO1)
ENSG00000092853	17	26.9897	22.474	4.51568	17.9584	CLSPN	claspin(CLSPN)
ENSG00000092871	5	15.483	9.3098	6.17323	3.13657	RFFL	ring finger and FYVE like domain containing E3 ubiquitin protein ligase(RFFL)
ENSG00000092929	6	122.226	62.0467	60.1798	1.86692	UNC13D	unc-13 homolog D(UNC13D)
ENSG00000092931	33	4.21293	1.58902	2.62391	-1.03489	MFSD11	major facilitator superfamily domain containing 11(MFSD11)
ENSG00000092964	2	10.1817	4.25475	5.92697	-1.67222	DPYSL2	dihydropyrimidinase like 2(DPYSL2)
ENSG00000092978	2	82.1862	41.3013	40.8849	0.416365	GPATCH2	G-patch domain containing 2(GPATCH2)
ENSG00000093000	1	149.86	107.451	42.4092	65.0418	NUP50	nucleoporin 50(NUP50)
ENSG00000093009	17	43.0435	32.3103	10.7332	21.5771	CDC45	cell division cycle 45(CDC45)
ENSG00000093010	20	110.322	45.665	64.6569	-18.9918	COMT	catechol-O-methyltransferase(COMT)
ENSG00000093072	14	26.1076	13.2924	12.8152	0.477204	ADA2	adenosine deaminase 2(ADA2)
ENSG00000093134	5	46.6937	21.4638	25.2299	-3.76614	VNN3P	vanin 3, pseudogene(VNN3P)
ENSG00000093144	39	28.137	3.07384	25.0632	-21.9893	ECHDC1	ethylmalonyl-CoA decarboxylase 1(ECHDC1)
ENSG00000093167	5	47.8852	24.2598	23.6255	0.634339	LRRFIP2	LRR binding FLII interacting protein 2(LRRFIP2)
ENSG00000093183	1	10.3504	5.90918	4.44118	1.468	SEC22C	SEC22 homolog C, vesicle trafficking protein(SEC22C)
ENSG00000093217	14	3.74377	1.15491	2.58886	-1.43395	XYLB	xylulokinase(XYLB)
ENSG00000094631	3	10.6495	3.74852	6.90095	-3.15243	HDAC6	histone deacetylase 6(HDAC6)
ENSG00000094804	17	35.6114	26.5754	9.036	17.5394	CDC6	cell division cycle 6(CDC6)
ENSG00000094841	2	46.9105	26.9345	19.976	6.95847	UPRT	uracil phosphoribosyltransferase homolog(UPRT)
ENSG00000094880	2	119.175	90.7008	28.4737	62.2271	CDC23	cell division cycle 23(CDC23)
ENSG00000094914	30	62.5739	8.04601	54.5279	-46.4819	AAAS	aladin WD repeat nucleoporin(AAAS)
ENSG00000094916	2	83.8482	52.4022	31.446	20.9563	CBX5	chromobox 5(CBX5)
ENSG00000094975	1	257.674	187.46	70.2145	117.245	SUCO	SUN domain containing ossification factor(SUCO)
ENSG00000095002	2	101.904	76.0005	25.9039	50.0965	MSH2	mutS homolog 2(MSH2)
ENSG00000095015	1	182.768	136.024	46.7443	89.2794	MAP3K1	mitogen-activated protein kinase kinase kinase 1(MAP3K1)
ENSG00000095059	3	126.952	63.6155	63.3363	0.279197	DHPS	deoxyhypusine synthase(DHPS)
ENSG00000095066	18	52.6437	6.61525	46.0284	-39.4132	HOOK2	hook microtubule tethering protein 2(HOOK2)
ENSG00000095139	70	16.1524	0.778343	15.374	-14.5957	ARCN1	archain 1(ARCN1)
ENSG00000095209	1	95.956	55.0877	40.8683	14.2195	TMEM38B	transmembrane protein 38B(TMEM38B)
ENSG00000095261	2	24.9184	13.799	11.1194	2.67969	PSMD5	proteasome 26S subunit, non-ATPase 5(PSMD5)
ENSG00000095303	37	15.2318	10.0025	5.22929	4.77322	PTGS1	prostaglandin-endoperoxide synthase 1(PTGS1)
ENSG00000095319	14	52.0137	29.8446	22.1691	7.67543	NUP188	nucleoporin 188(NUP188)
ENSG00000095321	36	51.1356	9.08864	42.047	-32.9583	CRAT	carnitine O-acetyltransferase(CRAT)
ENSG00000095370	6	93.1492	48.2833	44.8658	3.41751	SH2D3C	SH2 domain containing 3C(SH2D3C)
ENSG00000095380	20	41.4972	22.8913	18.6059	4.28542	NANS	N-acetylneuraminate synthase(NANS)
ENSG00000095383	6	75.5072	34.0524	41.4548	-7.40236	TBC1D2	TBC1 domain family member 2(TBC1D2)
ENSG00000095397	3	1.77727	0.546089	1.23118	-0.685096	WHRN	whirlin(WHRN)
ENSG00000095485	20	5.16664	2.31787	2.84876	-0.530894	CWF19L1	CWF19 like cell cycle control factor 1(CWF19L1)
ENSG00000095564	1	242.846	157.056	85.7895	71.2665	BTAF1	B-TFIID TATA-box binding protein associated factor 1(BTAF1)
ENSG00000095574	1	280.416	197.623	82.7927	114.83	IKZF5	IKAROS family zinc finger 5(IKZF5)
ENSG00000095585	43	17.9127	4.32204	13.5906	-9.2686	BLNK	B cell linker(BLNK)
ENSG00000095637	67	5.1387	0.64448	4.49422	-3.84974	SORBS1	sorbin and SH3 domain containing 1(SORBS1)
ENSG00000095739	37	4.62417	1.45207	3.1721	-1.72003	BAMBI	BMP and activin membrane bound inhibitor(BAMBI)
ENSG00000095787	1	164.451	120.961	43.4893	77.472	WAC	WW domain containing adaptor with coiled-coil(WAC)
ENSG00000095794	5	10.5032	2.83315	7.67003	-4.83688	CREM	cAMP responsive element modulator(CREM)
ENSG00000095906	3	189.035	94.2002	94.8345	-0.634348	NUBP2	NUBP iron-sulfur cluster assembly factor 2, cytosolic(NUBP2)
ENSG00000095932	23	21.6646	16.857	4.80762	12.0494	SMIM24	small integral membrane protein 24(SMIM24)
ENSG00000095951	5	67.2065	38.4529	28.7536	9.69923	HIVEP1	HIVEP zinc finger 1(HIVEP1)
ENSG00000096006	59	7.84083	2.48995	5.35088	-2.86093	CRISP3	cysteine rich secretory protein 3(CRISP3)
ENSG00000096060	5	24.8766	13.4671	11.4095	2.05761	FKBP5	FKBP prolyl isomerase 5(FKBP5)
ENSG00000096063	5	54.5273	36.2881	18.2392	18.0489	SRPK1	SRSF protein kinase 1(SRPK1)
ENSG00000096070	50	6.41742	0.899178	5.51824	-4.61906	BRPF3	bromodomain and PHD finger containing 3(BRPF3)
ENSG00000096080	20	109.843	58.2446	51.5987	6.64589	MRPS18A	mitochondrial ribosomal protein S18A(MRPS18A)
ENSG00000096092	2	25.6838	16.7627	8.9211	7.84156	TMEM14A	transmembrane protein 14A(TMEM14A)
ENSG00000096093	2	15.1421	9.49365	5.64842	3.84524	EFHC1	EF-hand domain containing 1(EFHC1)
ENSG00000096384	14	24.5326	10.348	14.1847	-3.83672	HSP90AB1	heat shock protein 90 alpha family class B member 1(HSP90AB1)
ENSG00000096401	1	45.4809	27.2049	18.276	8.92889	CDC5L	cell division cycle 5 like(CDC5L)
ENSG00000096433	14	55.6314	31.4186	24.2128	7.20583	ITPR3	inositol 1,4,5-trisphosphate receptor type 3(ITPR3)
ENSG00000096654	2	119.838	56.7252	63.1129	-6.38766	ZNF184	zinc finger protein 184(ZNF184)
ENSG00000096696	2	1.42599	0.530662	0.895332	-0.36467	DSP	desmoplakin(DSP)
ENSG00000096717	1	244.474	164.908	79.5657	85.3425	SIRT1	sirtuin 1(SIRT1)
ENSG00000096746	2	31.072	20.4568	10.6152	9.84165	HNRNPH3	heterogeneous nuclear ribonucleoprotein H3(HNRNPH3)
ENSG00000096872	2	26.5235	14.8688	11.6547	3.21407	IFT74	intraflagellar transport 74(IFT74)
ENSG00000096968	5	101.782	40.2971	61.4849	-21.1878	JAK2	Janus kinase 2(JAK2)
ENSG00000096996	3	33.6294	16.6851	16.9442	-0.259111	IL12RB1	interleukin 12 receptor subunit beta 1(IL12RB1)
ENSG00000097007	55	9.11064	0.84861	8.26203	-7.41342	ABL1	ABL proto-oncogene 1, non-receptor tyrosine kinase(ABL1)
ENSG00000097021	3	29.0091	10.3197	18.6894	-8.36963	ACOT7	acyl-CoA thioesterase 7(ACOT7)
ENSG00000097033	5	67.209	40.0471	27.1619	12.8852	SH3GLB1	SH3 domain containing GRB2 like, endophilin B1(SH3GLB1)
ENSG00000097046	2	43.2567	24.7098	18.5469	6.16289	CDC7	cell division cycle 7(CDC7)
ENSG00000099139	1	6.58218	2.37635	4.20583	-1.82949	PCSK5	proprotein convertase subtilisin/kexin type 5(PCSK5)
ENSG00000099194	17	6.40225	4.49256	1.90969	2.58287	SCD	stearoyl-CoA desaturase(SCD)
ENSG00000099203	20	101.492	53.3697	48.1225	5.24721	TMED1	transmembrane p24 trafficking protein 1(TMED1)
ENSG00000099204	2	88.4192	52.1272	36.2921	15.8351	ABLIM1	actin binding LIM protein 1(ABLIM1)
ENSG00000099219	2	86.7416	51.808	34.9336	16.8744	ERMP1	endoplasmic reticulum metallopeptidase 1(ERMP1)
ENSG00000099246	61	86.584	8.64928	77.9348	-69.2855	RAB18	RAB18, member RAS oncogene family(RAB18)
ENSG00000099250	2	2.74039	1.42627	1.31412	0.112142	NRP1	neuropilin 1(NRP1)
ENSG00000099251	2	1.27821	0.54628	0.731933	-0.185653	HSD17B7P2	hydroxysteroid 17-beta dehydrogenase 7 pseudogene 2(HSD17B7P2)
ENSG00000099256	37	4.41359	1.89879	2.5148	-0.616009	PRTFDC1	phosphoribosyl transferase domain containing 1(PRTFDC1)
ENSG00000099282	3	1.06441	0.324817	0.739597	-0.41478	TSPAN15	tetraspanin 15(TSPAN15)
ENSG00000099284	30	7.72627	1.50034	6.22592	-4.72558	MACROH2A2	macroH2A.2 histone(MACROH2A2)
ENSG00000099290	2	2.99237	0.904886	2.08748	-1.1826	WASHC2A	WASH complex subunit 2A(WASHC2A)
ENSG00000099308	56	56.3424	16.829	39.5134	-22.6844	MAST3	microtubule associated serine/threonine kinase 3(MAST3)
ENSG00000099326	6	20.573	6.40647	14.1665	-7.76005	MZF1	myeloid zinc finger 1(MZF1)
ENSG00000099330	20	81.0045	32.095	48.9095	-16.8145	OCEL1	occludin/ELL domain containing 1(OCEL1)
ENSG00000099331	55	31.2404	3.01122	28.2291	-25.2179	MYO9B	myosin IXB(MYO9B)
ENSG00000099337	3	35.2494	14.9343	20.3152	-5.38092	KCNK6	potassium two pore domain channel subfamily K member 6(KCNK6)
ENSG00000099338	20	8.66715	2.9361	5.73105	-2.79495	CATSPERG	cation channel sperm associated auxiliary subunit gamma(CATSPERG)
ENSG00000099341	20	170.902	71.4325	99.4697	-28.0372	PSMD8	proteasome 26S subunit, non-ATPase 8(PSMD8)
ENSG00000099364	6	121.913	49.2239	72.6886	-23.4648	FBXL19	F-box and leucine rich repeat protein 19(FBXL19)
ENSG00000099365	3	1.3806	0.522534	0.858061	-0.335528	STX1B	syntaxin 1B(STX1B)
ENSG00000099377	6	52.5636	17.4986	35.0651	-17.5665	HSD3B7	hydroxy-delta-5-steroid dehydrogenase, 3 beta- and steroid delta-isomerase 7(HSD3B7)
ENSG00000099381	3	28.437	15.4516	12.9854	2.46628	SETD1A	SET domain containing 1A, histone lysine methyltransferase(SETD1A)
ENSG00000099385	20	156.927	64.631	92.2957	-27.6647	BCL7C	BAF chromatin remodeling complex subunit BCL7C(BCL7C)
ENSG00000099622	3	17.6314	6.80416	10.8272	-4.02306	CIRBP	cold inducible RNA binding protein(CIRBP)
ENSG00000099624	20	183.727	75.9646	107.762	-31.7978	ATP5F1D	ATP synthase F1 subunit delta(ATP5F1D)
ENSG00000099725	0	7.46638	6.91882	0.547567	6.37125	PRKY	protein kinase Y-linked (pseudogene)(PRKY)
ENSG00000099783	14	42.7675	21.7662	21.0013	0.764932	HNRNPM	heterogeneous nuclear ribonucleoprotein M(HNRNPM)
ENSG00000099785	36	57.4214	10.3015	47.1198	-36.8183	MARCHF2	membrane associated ring-CH-type finger 2(MARCHF2)
ENSG00000099795	20	165.619	87.9452	77.6739	10.2713	NDUFB7	NADH:ubiquinone oxidoreductase subunit B7(NDUFB7)
ENSG00000099797	3	124.54	80.4931	44.0474	36.4458	TECR	trans-2,3-enoyl-CoA reductase(TECR)
ENSG00000099800	20	140.321	63.7573	76.5638	-12.8066	TIMM13	translocase of inner mitochondrial membrane 13(TIMM13)
ENSG00000099804	23	43.4312	20.8312	22.6	-1.76887	CDC34	cell division cycle 34, ubiqiutin conjugating enzyme(CDC34)
ENSG00000099810	2	115.452	88.452	26.9996	61.4524	MTAP	methylthioadenosine phosphorylase(MTAP)
ENSG00000099814	3	2.24857	1.03688	1.21169	-0.174806	CEP170B	centrosomal protein 170B(CEP170B)
ENSG00000099817	20	199.459	82.1363	117.323	-35.1862	POLR2E	RNA polymerase II, I and III subunit E(POLR2E)
ENSG00000099821	3	124.318	90.2136	34.1044	56.1093	POLRMT	RNA polymerase mitochondrial(POLRMT)
ENSG00000099822	3	22.5183	13.2317	9.28651	3.94524	HCN2	hyperpolarization activated cyclic nucleotide gated potassium and sodium channel 2(HCN2)
ENSG00000099840	20	14.9456	4.81409	10.1315	-5.31739	IZUMO4	IZUMO family member 4(IZUMO4)
ENSG00000099849	3	103.9	61.4866	42.4137	19.0729	RASSF7	Ras association domain family member 7(RASSF7)
ENSG00000099860	6	69.8334	24.4748	45.3586	-20.8838	GADD45B	growth arrest and DNA damage inducible beta(GADD45B)
ENSG00000099866	6	11.9034	4.93691	6.9665	-2.0296	MADCAM1	mucosal vascular addressin cell adhesion molecule 1(MADCAM1)
ENSG00000099875	6	52.7503	21.4932	31.2571	-9.7639	MKNK2	MAPK interacting serine/threonine kinase 2(MKNK2)
ENSG00000099889	3	8.61449	5.45951	3.15498	2.30453	ARVCF	ARVCF delta catenin family member(ARVCF)
ENSG00000099899	3	139.191	96.5801	42.6106	53.9694	TRMT2A	tRNA methyltransferase 2 homolog A(TRMT2A)
ENSG00000099901	30	67.0337	20.4678	46.5659	-26.098	RANBP1	RAN binding protein 1(RANBP1)
ENSG00000099904	3	52.7122	38.8452	13.867	24.9781	ZDHHC8	zinc finger DHHC-type palmitoyltransferase 8(ZDHHC8)
ENSG00000099910	3	40.6115	23.9481	16.6634	7.28472	KLHL22	kelch like family member 22(KLHL22)
ENSG00000099917	3	97.1016	46.0761	51.0254	-4.9493	MED15	mediator complex subunit 15(MED15)
ENSG00000099940	20	10.5944	4.66069	5.93368	-1.27298	SNAP29	synaptosome associated protein 29(SNAP29)
ENSG00000099942	1	50.256	32.4934	17.7626	14.7309	CRKL	CRK like proto-oncogene, adaptor protein(CRKL)
ENSG00000099949	3	57.5535	27.9166	29.6369	-1.72038	LZTR1	leucine zipper like transcription regulator 1(LZTR1)
ENSG00000099953	3	1.95019	0.500631	1.44956	-0.948932	MMP11	matrix metallopeptidase 11(MMP11)
ENSG00000099956	3	66.45	34.2577	32.1924	2.0653	SMARCB1	SWI/SNF related, matrix associated, actin dependent regulator of chromatin, subfamily b, member 1(SMARCB1)
ENSG00000099958	27	31.3922	18.5413	12.8509	5.69041	DERL3	derlin 3(DERL3)
ENSG00000099968	23	9.66625	7.10639	2.55986	4.54653	BCL2L13	BCL2 like 13(BCL2L13)
ENSG00000099974	0	0.451717	0.0296641	0.422053	-0.392389	DDTL	D-dopachrome tautomerase like(DDTL)
ENSG00000099977	20	125.913	71.1946	54.7185	16.4761	DDT	D-dopachrome tautomerase(DDT)
ENSG00000099985	33	65.7535	36.0995	29.654	6.44553	OSM	oncostatin M(OSM)
ENSG00000099991	3	51.8064	33.6833	18.1231	15.5602	CABIN1	calcineurin binding protein 1(CABIN1)
ENSG00000099992	20	61.7731	19.3468	42.4263	-23.0795	TBC1D10A	TBC1 domain family member 10A(TBC1D10A)
ENSG00000099995	55	11.2246	2.12891	9.09565	-6.96674	SF3A1	splicing factor 3a subunit 1(SF3A1)
ENSG00000099998	33	2.54469	0.757285	1.7874	-1.03012	GGT5	gamma-glutamyltransferase 5(GGT5)
ENSG00000099999	20	22.5943	8.7799	13.8144	-5.03446	RNF215	ring finger protein 215(RNF215)
ENSG00000100003	37	2.41598	0.548148	1.86784	-1.31969	SEC14L2	SEC14 like lipid binding 2(SEC14L2)
ENSG00000100014	33	10.5638	3.62973	6.93407	-3.30434	SPECC1L	sperm antigen with calponin homology and coiled-coil domains 1 like(SPECC1L)
ENSG00000100023	3	61.9321	41.5146	20.4174	21.0972	PPIL2	peptidylprolyl isomerase like 2(PPIL2)
ENSG00000100024	33	12.7706	6.32616	6.4444	-0.118243	UPB1	beta-ureidopropionase 1(UPB1)
ENSG00000100027	14	20.6071	8.90974	11.6973	-2.7876	YPEL1	yippee like 1(YPEL1)
ENSG00000100028	30	37.6976	12.3685	25.3291	-12.9606	SNRPD3	small nuclear ribonucleoprotein D3 polypeptide(SNRPD3)
ENSG00000100029	30	91.5412	19.3426	72.1986	-52.856	PES1	pescadillo ribosomal biogenesis factor 1(PES1)
ENSG00000100030	5	56.8434	30.5752	26.2682	4.30703	MAPK1	mitogen-activated protein kinase 1(MAPK1)
ENSG00000100031	6	102.956	47.3887	55.5675	-8.17884	GGT1	gamma-glutamyltransferase 1(GGT1)
ENSG00000100034	56	31.8188	11.7122	20.1066	-8.39442	PPM1F	protein phosphatase, Mg2+/Mn2+ dependent 1F(PPM1F)
ENSG00000100036	20	19.2204	9.08838	10.132	-1.0436	SLC35E4	solute carrier family 35 member E4(SLC35E4)
ENSG00000100038	3	25.3239	10.6674	14.6564	-3.98899	TOP3B	DNA topoisomerase III beta(TOP3B)
ENSG00000100055	56	36.1288	9.39817	26.7306	-17.3325	CYTH4	cytohesin 4(CYTH4)
ENSG00000100056	20	80.7784	31.7699	49.0084	-17.2385	ESS2	ess-2 splicing factor homolog(ESS2)
ENSG00000100058	0	1.56912	0.107706	1.46142	-1.35371	CRYBB2P1	crystallin beta B2 pseudogene 1(CRYBB2P1)
ENSG00000100060	3	108.977	75.9164	33.0611	42.8553	MFNG	MFNG O-fucosylpeptide 3-beta-N-acetylglucosaminyltransferase(MFNG)
ENSG00000100068	20	5.74323	1.6231	4.12013	-2.49703	LRP5L	LDL receptor related protein 5 like (pseudogene)(LRP5L)
ENSG00000100075	3	147.951	74.3358	73.6148	0.721001	SLC25A1	solute carrier family 25 member 1(SLC25A1)
ENSG00000100077	1	11.7929	4.33012	7.46282	-3.13269	GRK3	G protein-coupled receptor kinase 3(GRK3)
ENSG00000100079	3	2.67772	0.959788	1.71793	-0.758147	LGALS2	galectin 2(LGALS2)
ENSG00000100083	3	108.777	45.8494	62.9273	-17.0779	GGA1	golgi associated, gamma adaptin ear containing, ARF binding protein 1(GGA1)
ENSG00000100084	6	2.90567	0.802638	2.10303	-1.30039	HIRA	histone cell cycle regulator(HIRA)
ENSG00000100092	3	134.04	43.0025	91.0372	-48.0347	SH3BP1	SH3 domain binding protein 1(SH3BP1)
ENSG00000100095	2	3.62904	1.78412	1.84491	-0.060789	SEZ6L	seizure related 6 homolog like(SEZ6L)
ENSG00000100097	20	75.8649	43.5094	32.3555	11.1539	LGALS1	galectin 1(LGALS1)
ENSG00000100099	2	23.2665	9.31446	13.952	-4.63755	HPS4	HPS4 biogenesis of lysosomal organelles complex 3 subunit 2(HPS4)
ENSG00000100100	14	38.2623	18.8816	19.3807	-0.49911	PIK3IP1	phosphoinositide-3-kinase interacting protein 1(PIK3IP1)
ENSG00000100104	23	30.8692	26.4249	4.44428	21.9806	SRRD	SRR1 domain containing(SRRD)
ENSG00000100105	14	44.7504	23.7212	21.0292	2.69195	PATZ1	POZ/BTB and AT hook containing zinc finger 1(PATZ1)
ENSG00000100106	6	129.439	60.3226	69.1161	-8.79348	TRIOBP	TRIO and F-actin binding protein(TRIOBP)
ENSG00000100109	20	9.04382	3.0082	6.03561	-3.02741	TFIP11	tuftelin interacting protein 11(TFIP11)
ENSG00000100116	36	9.9826	2.38267	7.59993	-5.21726	GCAT	glycine C-acetyltransferase(GCAT)
ENSG00000100124	20	47.4481	19.7597	27.6884	-7.9287	ANKRD54	ankyrin repeat domain 54(ANKRD54)
ENSG00000100129	42	36.2366	7.29131	28.9453	-21.654	EIF3L	eukaryotic translation initiation factor 3 subunit L(EIF3L)
ENSG00000100138	3	99.8521	41.9493	57.9028	-15.9536	SNU13	small nuclear ribonucleoprotein 13(SNU13)
ENSG00000100139	3	34.1995	13.4118	20.7877	-7.3759	MICALL1	MICAL like 1(MICALL1)
ENSG00000100142	20	58.4945	37.3213	21.1732	16.1481	POLR2F	RNA polymerase II, I and III subunit F(POLR2F)
ENSG00000100147	20	1.79016	0.562701	1.22746	-0.664755	CCDC134	coiled-coil domain containing 134(CCDC134)
ENSG00000100150	3	16.5221	9.51953	7.00254	2.51698	DEPDC5	DEP domain containing 5, GATOR1 subcomplex subunit(DEPDC5)
ENSG00000100151	6	37.8825	14.617	23.2655	-8.64846	PICK1	protein interacting with PRKCA 1(PICK1)
ENSG00000100154	2	5.54872	3.45321	2.09551	1.3577	TTC28	tetratricopeptide repeat domain 28(TTC28)
ENSG00000100162	17	40.8447	19.6814	21.1633	-1.48196	CENPM	centromere protein M(CENPM)
ENSG00000100181	33	3.80649	1.10211	2.70438	-1.60226	TPTEP1	TPTE pseudogene 1(TPTEP1)
ENSG00000100197	6	1.9595	0.60482	1.35468	-0.749863	CYP2D6	cytochrome P450 family 2 subfamily D member 6(CYP2D6)
ENSG00000100201	1	149.622	88.5055	61.1163	27.3892	DDX17	DEAD-box helicase 17(DDX17)
ENSG00000100207	50	19.1364	3.22956	15.9069	-12.6773	TCF20	transcription factor 20(TCF20)
ENSG00000100209	20	10.9441	5.6131	5.33099	0.282112	HSCB	HscB mitochondrial iron-sulfur cluster cochaperone(HSCB)
ENSG00000100211	3	6.15914	2.2804	3.87874	-1.59834	CBY1	chibby family member 1, beta catenin antagonist(CBY1)
ENSG00000100216	30	50.867	16.1433	34.7237	-18.5804	TOMM22	translocase of outer mitochondrial membrane 22(TOMM22)
ENSG00000100218	33	15.5934	6.59805	8.99531	-2.39726	RSPH14	radial spoke head 14 homolog(RSPH14)
ENSG00000100219	14	13.0232	2.22355	10.7996	-8.57608	XBP1	X-box binding protein 1(XBP1)
ENSG00000100220	30	27.243	8.04141	19.2016	-11.1602	RTCB	RNA 2',3'-cyclic phosphate and 5'-OH ligase(RTCB)
ENSG00000100221	20	2.86077	0.789442	2.07133	-1.28189	JOSD1	Josephin domain containing 1(JOSD1)
ENSG00000100225	23	12.6176	11.0815	1.53611	9.54534	FBXO7	F-box protein 7(FBXO7)
ENSG00000100226	6	31.9356	12.0157	19.9199	-7.90417	GTPBP1	GTP binding protein 1(GTPBP1)
ENSG00000100227	3	60.7135	27.8884	32.825	-4.93656	POLDIP3	DNA polymerase delta interacting protein 3(POLDIP3)
ENSG00000100228	6	15.5596	5.1994	10.3602	-5.1608	RAB36	RAB36, member RAS oncogene family(RAB36)
ENSG00000100239	3	92.623	52.2625	40.3606	11.9019	PPP6R2	protein phosphatase 6 regulatory subunit 2(PPP6R2)
ENSG00000100241	3	100.698	68.1099	32.5884	35.5216	SBF1	SET binding factor 1(SBF1)
ENSG00000100242	3	52.5349	39.6332	12.9017	26.7315	SUN2	Sad1 and UNC84 domain containing 2(SUN2)
ENSG00000100243	36	88.1792	11.9621	76.217	-64.2549	CYB5R3	cytochrome b5 reductase 3(CYB5R3)
ENSG00000100246	6	52.1385	22.0266	30.1119	-8.08525	DNAL4	dynein axonemal light chain 4(DNAL4)
ENSG00000100258	3	146.546	60.4235	86.1226	-25.6991	LMF2	lipase maturation factor 2(LMF2)
ENSG00000100263	20	77.6112	33.723	43.8883	-10.1653	RHBDD3	rhomboid domain containing 3(RHBDD3)
ENSG00000100266	5	68.5105	26.3196	42.1909	-15.8713	PACSIN2	protein kinase C and casein kinase substrate in neurons 2(PACSIN2)
ENSG00000100271	30	15.3419	2.54368	12.7982	-10.2545	TTLL1	TTL family tubulin polyglutamylase complex subunit L1(TTLL1)
ENSG00000100280	3	85.3853	50.6669	34.7183	15.9486	AP1B1	adaptor related protein complex 1 subunit beta 1(AP1B1)
ENSG00000100281	1	9.14186	6.06322	3.07864	2.98457	HMGXB4	HMG-box containing 4(HMGXB4)
ENSG00000100284	6	105.599	49.3688	56.2304	-6.86153	TOM1	target of myb1 membrane trafficking protein(TOM1)
ENSG00000100285	70	9.03451	0.358567	8.67594	-8.31737	NEFH	neurofilament heavy chain(NEFH)
ENSG00000100288	6	15.6303	4.95883	10.6715	-5.71267	CHKB	choline kinase beta(CHKB)
ENSG00000100290	20	25.6912	8.61207	17.0792	-8.46708	BIK	BCL2 interacting killer(BIK)
ENSG00000100292	6	35.6099	12.568	23.0419	-10.4739	HMOX1	heme oxygenase 1(HMOX1)
ENSG00000100294	20	54.9438	28.8434	26.1004	2.74297	MCAT	malonyl-CoA-acyl carrier protein transacylase(MCAT)
ENSG00000100296	33	73.8438	29.5139	44.3299	-14.816	THOC5	THO complex 5(THOC5)
ENSG00000100297	3	86.6591	58.7886	27.8705	30.9181	MCM5	minichromosome maintenance complex component 5(MCM5)
ENSG00000100298	30	15.0293	2.8463	12.183	-9.33668	APOBEC3H	apolipoprotein B mRNA editing enzyme catalytic subunit 3H(APOBEC3H)
ENSG00000100299	6	128.805	56.5802	72.2246	-15.6444	ARSA	arylsulfatase A(ARSA)
ENSG00000100300	6	114.346	52.5501	61.7956	-9.24548	TSPO	translocator protein(TSPO)
ENSG00000100304	6	81.0892	33.0353	48.0538	-15.0185	TTLL12	tubulin tyrosine ligase like 12(TTLL12)
ENSG00000100307	3	20.6576	9.64475	11.0129	-1.36813	CBX7	chromobox 7(CBX7)
ENSG00000100311	14	2.2189	0.765753	1.45315	-0.687397	PDGFB	platelet derived growth factor subunit B(PDGFB)
ENSG00000100316	42	38.646	15.8058	22.8402	-7.03436	RPL3	ribosomal protein L3(RPL3)
ENSG00000100319	6	146.948	51.5531	95.3952	-43.8421	ZMAT5	zinc finger matrin-type 5(ZMAT5)
ENSG00000100321	3	12.0804	7.49415	4.58622	2.90793	SYNGR1	synaptogyrin 1(SYNGR1)
ENSG00000100324	3	98.0478	67.0014	31.0465	35.9549	TAB1	TGF-beta activated kinase 1 (MAP3K7) binding protein 1(TAB1)
ENSG00000100325	23	22.2883	17.019	5.2693	11.7497	ASCC2	activating signal cointegrator 1 complex subunit 2(ASCC2)
ENSG00000100330	5	76.4052	37.3167	39.0884	-1.77173	MTMR3	myotubularin related protein 3(MTMR3)
ENSG00000100335	14	64.0099	32.208	31.8019	0.4061	MIEF1	mitochondrial elongation factor 1(MIEF1)
ENSG00000100336	34	8.15977	5.0648	3.09498	1.96982	APOL4	apolipoprotein L4(APOL4)
ENSG00000100342	34	19.9738	14.1367	5.83715	8.29951	APOL1	apolipoprotein L1(APOL1)
ENSG00000100345	50	9.5016	2.60859	6.89301	-4.28442	MYH9	myosin heavy chain 9(MYH9)
ENSG00000100346	14	7.48561	2.96524	4.52036	-1.55512	CACNA1I	calcium voltage-gated channel subunit alpha1 I(CACNA1I)
ENSG00000100347	30	75.2443	20.2008	55.0436	-34.8428	SAMM50	SAMM50 sorting and assembly machinery component(SAMM50)
ENSG00000100348	20	129.47	59.1814	70.2887	-11.1074	TXN2	thioredoxin 2(TXN2)
ENSG00000100350	14	8.24406	2.84029	5.40377	-2.56348	FOXRED2	FAD dependent oxidoreductase domain containing 2(FOXRED2)
ENSG00000100351	14	6.67407	2.5511	4.12297	-1.57187	GRAP2	GRB2 related adaptor protein 2(GRAP2)
ENSG00000100353	14	69.187	23.5237	45.6633	-22.1396	EIF3D	eukaryotic translation initiation factor 3 subunit D(EIF3D)
ENSG00000100354	50	14.3829	2.56509	11.8178	-9.25272	TNRC6B	trinucleotide repeat containing adaptor 6B(TNRC6B)
ENSG00000100359	20	1.94857	0.674264	1.27431	-0.600042	SGSM3	small G protein signaling modulator 3(SGSM3)
ENSG00000100360	3	24.97	13.8076	11.1624	2.64521	IFT27	intraflagellar transport 27(IFT27)
ENSG00000100362	37	6.22677	1.71221	4.51456	-2.80235	PVALB	parvalbumin(PVALB)
ENSG00000100364	20	57.6087	30.1083	27.5003	2.60798	KIAA0930	KIAA0930(KIAA0930)
ENSG00000100365	56	73.3347	20.6112	52.7235	-32.1123	NCF4	neutrophil cytosolic factor 4(NCF4)
ENSG00000100368	5	42.7402	23.8086	18.9316	4.87697	CSF2RB	colony stimulating factor 2 receptor subunit beta(CSF2RB)
ENSG00000100372	40	33.0552	3.12376	29.9314	-26.8077	SLC25A17	solute carrier family 25 member 17(SLC25A17)
ENSG00000100373	3	12.9591	4.8557	8.10336	-3.24766	UPK3A	uroplakin 3A(UPK3A)
ENSG00000100376	14	1.86144	0.644314	1.21713	-0.572813	FAM118A	family with sequence similarity 118 member A(FAM118A)
ENSG00000100379	3	105.774	54.4998	51.2744	3.22535	KCTD17	potassium channel tetramerization domain containing 17(KCTD17)
ENSG00000100380	23	12.9565	4.36826	8.58822	-4.21996	ST13	ST13 Hsp70 interacting protein(ST13)
ENSG00000100385	14	55.141	29.9109	25.2301	4.68085	IL2RB	interleukin 2 receptor subunit beta(IL2RB)
ENSG00000100387	35	14.0618	3.77508	10.2867	-6.5116	RBX1	ring-box 1(RBX1)
ENSG00000100393	5	72.643	28.5069	44.1362	-15.6293	EP300	E1A binding protein p300(EP300)
ENSG00000100395	3	88.8446	42.3159	46.5286	-4.21272	L3MBTL2	L3MBTL histone methyl-lysine binding protein 2(L3MBTL2)
ENSG00000100401	3	51.8679	29.7426	22.1253	7.61731	RANGAP1	Ran GTPase activating protein 1(RANGAP1)
ENSG00000100403	3	30.7827	15.2464	15.5363	-0.289845	ZC3H7B	zinc finger CCCH-type containing 7B(ZC3H7B)
ENSG00000100410	35	10.4629	3.0486	7.4143	-4.3657	PHF5A	PHD finger protein 5A(PHF5A)
ENSG00000100412	3	71.5159	42.3555	29.1603	13.1952	ACO2	aconitase 2(ACO2)
ENSG00000100413	3	80.8337	53.7548	27.0788	26.676	POLR3H	RNA polymerase III subunit H(POLR3H)
ENSG00000100416	3	30.2256	20.7474	9.47819	11.2692	TRMU	tRNA mitochondrial 2-thiouridylase(TRMU)
ENSG00000100417	20	95.7529	42.29	53.4629	-11.1728	PMM1	phosphomannomutase 1(PMM1)
ENSG00000100418	20	47.5042	24.7205	22.7837	1.93678	DESI1	desumoylating isopeptidase 1(DESI1)
ENSG00000100422	3	6.9339	2.82571	4.10819	-1.28248	CERK	ceramide kinase(CERK)
ENSG00000100425	1	47.3866	28.368	19.0186	9.34945	BRD1	bromodomain containing 1(BRD1)
ENSG00000100426	1	37.882	22.4968	15.3851	7.11167	ZBED4	zinc finger BED-type containing 4(ZBED4)
ENSG00000100427	3	11.4088	6.39856	5.01026	1.3883	MLC1	modulator of VRAC current 1(MLC1)
ENSG00000100429	20	67.1014	27.7724	39.329	-11.5566	HDAC10	histone deacetylase 10(HDAC10)
ENSG00000100439	6	57.876	26.8206	31.0554	-4.23485	ABHD4	abhydrolase domain containing 4, N-acyl phospholipase B(ABHD4)
ENSG00000100441	6	4.09196	1.09813	2.99383	-1.8957	KHNYN	KH and NYN domain containing(KHNYN)
ENSG00000100442	40	42.0033	10.5953	31.408	-20.8127	FKBP3	FKBP prolyl isomerase 3(FKBP3)
ENSG00000100445	3	88.0825	56.45	31.6325	24.8175	SDR39U1	short chain dehydrogenase/reductase family 39U member 1(SDR39U1)
ENSG00000100448	59	6.89435	4.71048	2.18387	2.52661	CTSG	cathepsin G(CTSG)
ENSG00000100450	52	27.8902	5.34769	22.5425	-17.1948	GZMH	granzyme H(GZMH)
ENSG00000100453	52	21.8132	3.5177	18.2956	-14.7779	GZMB	granzyme B(GZMB)
ENSG00000100461	56	22.8438	7.26336	15.5805	-8.31712	RBM23	RNA binding motif protein 23(RBM23)
ENSG00000100462	20	24.1079	6.32958	17.7783	-11.4487	PRMT5	protein arginine methyltransferase 5(PRMT5)
ENSG00000100473	2	1.07846	0.349206	0.729258	-0.380052	COCH	cochlin(COCH)
ENSG00000100478	2	5.33121	3.45962	1.87159	1.58803	AP4S1	adaptor related protein complex 4 subunit sigma 1(AP4S1)
ENSG00000100479	17	31.5333	22.9822	8.55114	14.431	POLE2	DNA polymerase epsilon 2, accessory subunit(POLE2)
ENSG00000100483	5	76.935	38.2905	38.6445	-0.354065	VCPKMT	valosin containing protein lysine methyltransferase(VCPKMT)
ENSG00000100485	5	126.127	88.8886	37.2385	51.65	SOS2	SOS Ras/Rho guanine nucleotide exchange factor 2(SOS2)
ENSG00000100490	23	15.1514	11.7769	3.37453	8.40236	CDKL1	cyclin dependent kinase like 1(CDKL1)
ENSG00000100503	1	160.607	110.987	49.6208	61.3659	NIN	ninein(NIN)
ENSG00000100504	49	51.8582	13.7186	38.1397	-24.4211	PYGL	glycogen phosphorylase L(PYGL)
ENSG00000100505	5	9.9905	6.01991	3.97059	2.04931	TRIM9	tripartite motif containing 9(TRIM9)
ENSG00000100519	61	39.7131	7.14566	32.5674	-25.4217	PSMC6	proteasome 26S subunit, ATPase 6(PSMC6)
ENSG00000100522	2	70.8494	49.512	21.3375	28.1745	GNPNAT1	glucosamine-phosphate N-acetyltransferase 1(GNPNAT1)
ENSG00000100523	2	118.867	83.8088	35.0578	48.7511	DDHD1	DDHD domain containing 1(DDHD1)
ENSG00000100526	17	32.3956	25.0088	7.38677	17.6221	CDKN3	cyclin dependent kinase inhibitor 3(CDKN3)
ENSG00000100528	1	39.1328	20.3182	18.8147	1.50347	CNIH1	cornichon family AMPA receptor auxiliary protein 1(CNIH1)
ENSG00000100532	1	54.4855	33.5741	20.9114	12.6627	CGRRF1	cell growth regulator with ring finger domain 1(CGRRF1)
ENSG00000100554	64	15.5777	1.92806	13.6496	-11.7216	ATP6V1D	ATPase H+ transporting V1 subunit D(ATP6V1D)
ENSG00000100558	23	39.0317	32.6537	6.37802	26.2756	PLEK2	pleckstrin 2(PLEK2)
ENSG00000100564	2	4.34064	2.29364	2.04701	0.246634	PIGH	phosphatidylinositol glycan anchor biosynthesis class H(PIGH)
ENSG00000100567	35	17.9984	7.43716	10.5613	-3.1241	PSMA3	proteasome 20S subunit alpha 3(PSMA3)
ENSG00000100568	23	21.0133	16.2394	4.77388	11.4656	VTI1B	vesicle transport through interaction with t-SNAREs 1B(VTI1B)
ENSG00000100575	40	26.1525	3.86215	22.2904	-18.4282	TIMM9	translocase of inner mitochondrial membrane 9(TIMM9)
ENSG00000100577	20	28.5502	14.989	13.5613	1.42767	GSTZ1	glutathione S-transferase zeta 1(GSTZ1)
ENSG00000100578	1	67.8737	45.1802	22.6934	22.4868	KIAA0586	KIAA0586(KIAA0586)
ENSG00000100580	5	67.3322	41.1033	26.2288	14.8745	TMED8	transmembrane p24 trafficking protein family member 8(TMED8)
ENSG00000100583	63	20.1426	1.35282	18.7898	-17.437	SAMD15	sterile alpha motif domain containing 15(SAMD15)
ENSG00000100591	30	11.5561	3.55557	8.00052	-4.44495	AHSA1	activator of HSP90 ATPase activity 1(AHSA1)
ENSG00000100592	1	49.7286	25.8305	23.8981	1.93234	DAAM1	dishevelled associated activator of morphogenesis 1(DAAM1)
ENSG00000100596	5	12.6662	6.80326	5.86295	0.940307	SPTLC2	serine palmitoyltransferase long chain base subunit 2(SPTLC2)
ENSG00000100599	6	123.041	64.673	58.3679	6.30505	RIN3	Ras and Rab interactor 3(RIN3)
ENSG00000100600	14	10.6336	3.03715	7.59648	-4.55933	LGMN	legumain(LGMN)
ENSG00000100601	20	3.6934	1.24148	2.45191	-1.21043	ALKBH1	alkB homolog 1, histone H2A dioxygenase(ALKBH1)
ENSG00000100603	35	7.15825	1.10284	6.05541	-4.95257	SNW1	SNW domain containing 1(SNW1)
ENSG00000100605	6	38.4968	14.517	23.9798	-9.46276	ITPK1	inositol-tetrakisphosphate 1-kinase(ITPK1)
ENSG00000100612	33	22.3671	8.751	13.6161	-4.86514	DHRS7	dehydrogenase/reductase 7(DHRS7)
ENSG00000100614	67	41.055	3.48096	37.574	-34.093	PPM1A	protein phosphatase, Mg2+/Mn2+ dependent 1A(PPM1A)
ENSG00000100628	3	11.0199	5.06769	5.95219	-0.884503	ASB2	ankyrin repeat and SOCS box containing 2(ASB2)
ENSG00000100629	43	24.7616	0.836112	23.9254	-23.0893	CEP128	centrosomal protein 128(CEP128)
ENSG00000100632	35	27.8327	12.7865	15.0462	-2.25969	ERH	ERH mRNA splicing and mitosis factor(ERH)
ENSG00000100644	5	114.392	47.384	67.0077	-19.6238	HIF1A	hypoxia inducible factor 1 subunit alpha(HIF1A)
ENSG00000100647	5	63.3974	45.8017	17.5957	28.206	SUSD6	sushi domain containing 6(SUSD6)
ENSG00000100650	2	88.0005	61.3264	26.674	34.6524	SRSF5	serine and arginine rich splicing factor 5(SRSF5)
ENSG00000100664	2	110.566	64.9438	45.6224	19.3214	EIF5	eukaryotic translation initiation factor 5(EIF5)
ENSG00000100678	37	3.216	1.76916	1.44684	0.322319	SLC8A3	solute carrier family 8 member A3(SLC8A3)
ENSG00000100697	1	180.245	125.937	54.3083	71.6288	DICER1	dicer 1, ribonuclease III(DICER1)
ENSG00000100711	6	8.89896	2.24025	6.6587	-4.41845	ZFYVE21	zinc finger FYVE-type containing 21(ZFYVE21)
ENSG00000100714	14	37.2581	15.0297	22.2284	-7.19873	MTHFD1	methylenetetrahydrofolate dehydrogenase, cyclohydrolase and formyltetrahydrofolate synthetase 1(MTHFD1)
ENSG00000100721	43	8.52285	5.35366	3.16919	2.18447	TCL1A	TCL1 family AKT coactivator A(TCL1A)
ENSG00000100722	2	133.829	101.111	32.7179	68.3936	ZC3H14	zinc finger CCCH-type containing 14(ZC3H14)
ENSG00000100726	3	101.569	65.065	36.5041	28.5608	TELO2	telomere maintenance 2(TELO2)
ENSG00000100731	5	56.3218	35.2218	21.1	14.1219	PCNX1	pecanex 1(PCNX1)
ENSG00000100744	61	65.0682	6.772	58.2962	-51.5242	GSKIP	GSK3B interacting protein(GSKIP)
ENSG00000100749	17	21.0898	6.59343	14.4964	-7.90296	VRK1	VRK serine/threonine kinase 1(VRK1)
ENSG00000100764	20	9.41189	3.25749	6.15441	-2.89692	PSMC1	proteasome 26S subunit, ATPase 1(PSMC1)
ENSG00000100767	0	0.539572	0.0384263	0.501146	-0.46272	PAPLN	papilin, proteoglycan like sulfated glycoprotein(PAPLN)
ENSG00000100784	1	13.9132	3.63647	10.2767	-6.64024	RPS6KA5	ribosomal protein S6 kinase A5(RPS6KA5)
ENSG00000100796	2	238.558	123.765	114.793	8.97163	PPP4R3A	protein phosphatase 4 regulatory subunit 3A(PPP4R3A)
ENSG00000100802	6	31.3387	8.60492	22.7338	-14.1289	C14orf93	chromosome 14 open reading frame 93(C14orf93)
ENSG00000100804	20	97.5104	60.262	37.2484	23.0136	PSMB5	proteasome 20S subunit beta 5(PSMB5)
ENSG00000100811	2	49.8507	32.0469	17.8038	14.2431	YY1	YY1 transcription factor(YY1)
ENSG00000100813	14	15.1912	6.33028	8.86096	-2.53068	ACIN1	apoptotic chromatin condensation inducer 1(ACIN1)
ENSG00000100814	42	40.3796	3.51074	36.8689	-33.3581	CCNB1IP1	cyclin B1 interacting protein 1(CCNB1IP1)
ENSG00000100815	1	104.439	61.349	43.0904	18.2586	TRIP11	thyroid hormone receptor interactor 11(TRIP11)
ENSG00000100823	42	75.0661	9.87824	65.1879	-55.3096	APEX1	apurinic/apyrimidinic endodeoxyribonuclease 1(APEX1)
ENSG00000100836	3	13.0887	6.41526	6.67344	-0.258177	PABPN1	poly(A) binding protein nuclear 1(PABPN1)
ENSG00000100852	2	194.892	106.191	88.7004	17.4909	ARHGAP5	Rho GTPase activating protein 5(ARHGAP5)
ENSG00000100865	20	51.2007	24.4614	26.7393	-2.27788	CINP	cyclin dependent kinase 2 interacting protein(CINP)
ENSG00000100883	2	11.0969	1.81706	9.27985	-7.46279	SRP54	signal recognition particle 54(SRP54)
ENSG00000100888	50	9.08858	1.68573	7.40284	-5.71711	CHD8	chromodomain helicase DNA binding protein 8(CHD8)
ENSG00000100889	3	34.9632	17.5836	17.3796	0.203987	PCK2	phosphoenolpyruvate carboxykinase 2, mitochondrial(PCK2)
ENSG00000100890	1	5.43728	2.632	2.80528	-0.173285	PRORP	protein only RNase P catalytic subunit(PRORP)
ENSG00000100897	36	31.0327	4.69506	26.3376	-21.6426	DCAF11	DDB1 and CUL4 associated factor 11(DCAF11)
ENSG00000100902	33	7.60563	2.78169	4.82394	-2.04224	PSMA6	proteasome 20S subunit alpha 6(PSMA6)
ENSG00000100906	5	45.1732	18.6014	26.5718	-7.97044	NFKBIA	NFKB inhibitor alpha(NFKBIA)
ENSG00000100908	3	41.1737	15.7764	25.3973	-9.62094	EMC9	ER membrane protein complex subunit 9(EMC9)
ENSG00000100911	34	24.6306	9.72623	14.9043	-5.1781	PSME2	proteasome activator subunit 2(PSME2)
ENSG00000100916	2	57.8634	30.0138	27.8496	2.16426	BRMS1L	BRMS1 like transcriptional repressor(BRMS1L)
ENSG00000100918	20	20.734	6.4013	14.3327	-7.93139	REC8	REC8 meiotic recombination protein(REC8)
ENSG00000100926	20	18.8526	8.27038	10.5822	-2.31187	TM9SF1	transmembrane 9 superfamily member 1(TM9SF1)
ENSG00000100934	1	178.038	133.019	45.0182	88.0012	SEC23A	SEC23 homolog A, COPII coat complex component(SEC23A)
ENSG00000100938	33	65.0148	31.1804	33.8344	-2.65402	GMPR2	guanosine monophosphate reductase 2(GMPR2)
ENSG00000100941	2	23.8612	13.8372	10.024	3.81313	PNN	pinin, desmosome associated protein(PNN)
ENSG00000100949	20	139.609	58.3183	81.2911	-22.9728	RABGGTA	Rab geranylgeranyltransferase subunit alpha(RABGGTA)
ENSG00000100979	20	26.1558	9.59133	16.5645	-6.97318	PLTP	phospholipid transfer protein(PLTP)
ENSG00000100982	6	167.42	64.4955	102.925	-38.4294	PCIF1	phosphorylated CTD interacting factor 1(PCIF1)
ENSG00000100983	30	79.0052	12.5718	66.4334	-53.8617	GSS	glutathione synthetase(GSS)
ENSG00000100985	33	32.5852	11.6141	20.9711	-9.35709	MMP9	matrix metallopeptidase 9(MMP9)
ENSG00000100991	6	71.7891	37.6673	34.1218	3.54553	TRPC4AP	transient receptor potential cation channel subfamily C member 4 associated protein(TRPC4AP)
ENSG00000100994	3	31.4112	20.5856	10.8256	9.76004	PYGB	glycogen phosphorylase B(PYGB)
ENSG00000100997	3	86.1475	47.7939	38.3536	9.44021	ABHD12	abhydrolase domain containing 12, lysophospholipase(ABHD12)
ENSG00000101000	14	4.86633	1.61676	3.24957	-1.6328	PROCR	protein C receptor(PROCR)
ENSG00000101003	17	37.0285	26.9056	10.1229	16.7827	GINS1	GINS complex subunit 1(GINS1)
ENSG00000101004	2	4.43814	2.13226	2.30587	-0.17361	NINL	ninein like(NINL)
ENSG00000101017	3	3.56758	0.687797	2.87979	-2.19199	CD40	CD40 molecule(CD40)
ENSG00000101019	14	35.9487	16.1403	19.8084	-3.66809	UQCC1	ubiquinol-cytochrome c reductase complex assembly factor 1(UQCC1)
ENSG00000101040	57	7.03252	1.08471	5.94781	-4.8631	ZMYND8	zinc finger MYND-type containing 8(ZMYND8)
ENSG00000101052	23	8.24403	5.50891	2.73513	2.77378	IFT52	intraflagellar transport 52(IFT52)
ENSG00000101057	17	36.8814	20.003	16.8784	3.12456	MYBL2	MYB proto-oncogene like 2(MYBL2)
ENSG00000101079	0	2.39455	0.149768	2.24478	-2.09502	NDRG3	NDRG family member 3(NDRG3)
ENSG00000101082	3	8.21241	3.45558	4.75684	-1.30126	SLA2	Src like adaptor 2(SLA2)
ENSG00000101084	6	77.3302	22.7939	54.5363	-31.7424	RAB5IF	RAB5 interacting factor(RAB5IF)
ENSG00000101096	14	107.06	42.671	64.389	-21.718	NFATC2	nuclear factor of activated T cells 2(NFATC2)
ENSG00000101104	33	11.9779	3.87829	8.09965	-4.22137	PABPC1L	poly(A) binding protein cytoplasmic 1 like(PABPC1L)
ENSG00000101109	1	104.425	55.8954	48.5298	7.36564	STK4	serine/threonine kinase 4(STK4)
ENSG00000101126	1	216.397	125.038	91.3586	33.6798	ADNP	activity dependent neuroprotector homeobox(ADNP)
ENSG00000101132	39	17.9691	3.2397	14.7294	-11.4897	PFDN4	prefoldin subunit 4(PFDN4)
ENSG00000101138	14	6.63204	2.09645	4.53559	-2.43914	CSTF1	cleavage stimulation factor subunit 1(CSTF1)
ENSG00000101146	20	10.5093	4.04544	6.4639	-2.41846	RAE1	ribonucleic acid export 1(RAE1)
ENSG00000101150	56	71.5191	16.1271	55.392	-39.2649	TPD52L2	TPD52 like 2(TPD52L2)
ENSG00000101152	6	74.5264	39.2043	35.3221	3.8822	DNAJC5	DnaJ heat shock protein family (Hsp40) member C5(DNAJC5)
ENSG00000101158	14	68.2593	29.8979	38.3613	-8.4634	NELFCD	negative elongation factor complex member C/D(NELFCD)
ENSG00000101160	20	41.9969	18.9909	23.006	-4.01513	CTSZ	cathepsin Z(CTSZ)
ENSG00000101161	3	56.6739	26.917	29.7568	-2.83983	PRPF6	pre-mRNA processing factor 6(PRPF6)
ENSG00000101162	37	6.58875	4.36519	2.22356	2.14162	TUBB1	tubulin beta 1 class VI(TUBB1)
ENSG00000101166	2	124.696	49.114	75.5824	-26.4684	PRELID3B	PRELI domain containing 3B(PRELID3B)
ENSG00000101181	6	96.2112	42.2778	53.9334	-11.6556	MTG2	mitochondrial ribosome associated GTPase 2(MTG2)
ENSG00000101182	20	40.4193	17.4614	22.9579	-5.49651	PSMA7	proteasome 20S subunit alpha 7(PSMA7)
ENSG00000101187	20	6.42044	1.14918	5.27127	-4.12209	SLCO4A1	solute carrier organic anion transporter family member 4A1(SLCO4A1)
ENSG00000101188	6	14.2213	4.89323	9.32804	-4.43482	NTSR1	neurotensin receptor 1(NTSR1)
ENSG00000101189	6	2.15759	0.502556	1.65504	-1.15248	MRGBP	MRG domain binding protein(MRGBP)
ENSG00000101190	5	10.4419	5.90785	4.53402	1.37383	TCFL5	transcription factor like 5(TCFL5)
ENSG00000101191	57	38.3613	2.16716	36.1942	-34.027	DIDO1	death inducer-obliterator 1(DIDO1)
ENSG00000101193	36	11.0327	2.62951	8.4032	-5.77369	GID8	GID complex subunit 8 homolog(GID8)
ENSG00000101194	3	18.0465	10.2994	7.74707	2.55232	SLC17A9	solute carrier family 17 member 9(SLC17A9)
ENSG00000101199	3	168.887	83.9035	84.9838	-1.08028	ARFGAP1	ADP ribosylation factor GTPase activating protein 1(ARFGAP1)
ENSG00000101213	6	9.33539	2.22932	7.10607	-4.87675	PTK6	protein tyrosine kinase 6(PTK6)
ENSG00000101216	6	54.1847	25.5764	28.6083	-3.0319	GMEB2	glucocorticoid modulatory element binding protein 2(GMEB2)
ENSG00000101220	20	93.9356	42.9314	51.0041	-8.07267	C20orf27	chromosome 20 open reading frame 27(C20orf27)
ENSG00000101224	14	99.2818	56.948	42.3338	14.6142	CDC25B	cell division cycle 25B(CDC25B)
ENSG00000101230	2	6.12088	4.1465	1.97438	2.17211	ISM1	isthmin 1(ISM1)
ENSG00000101236	49	70.2443	9.29319	60.9511	-51.6579	RNF24	ring finger protein 24(RNF24)
ENSG00000101246	20	174.662	70.0476	104.614	-34.5665	ARFRP1	ADP ribosylation factor related protein 1(ARFRP1)
ENSG00000101247	39	4.87454	0.768263	4.10627	-3.33801	NDUFAF5	NADH:ubiquinone oxidoreductase complex assembly factor 5(NDUFAF5)
ENSG00000101255	20	17.974	7.05301	10.921	-3.86796	TRIB3	tribbles pseudokinase 3(TRIB3)
ENSG00000101265	5	48.6731	34.5096	14.1634	20.3462	RASSF2	Ras association domain family member 2(RASSF2)
ENSG00000101266	14	38.6707	15.7684	22.9022	-7.13382	CSNK2A1	casein kinase 2 alpha 1(CSNK2A1)
ENSG00000101290	5	5.28743	2.54103	2.7464	-0.205376	CDS2	CDP-diacylglycerol synthase 2(CDS2)
ENSG00000101294	20	52.1071	23.0538	29.0533	-5.99947	HM13	histocompatibility minor 13(HM13)
ENSG00000101298	14	15.7046	6.62385	9.08071	-2.45686	SNPH	syntaphilin(SNPH)
ENSG00000101307	49	41.2231	10.2518	30.9713	-20.7195	SIRPB1	signal regulatory protein beta 1(SIRPB1)
ENSG00000101310	17	3.11754	0.614825	2.50271	-1.88789	SEC23B	SEC23 homolog B, COPII coat complex component(SEC23B)
ENSG00000101335	37	18.8239	9.79571	9.02819	0.767517	MYL9	myosin light chain 9(MYL9)
ENSG00000101336	56	68.0261	26.8141	41.212	-14.3979	HCK	HCK proto-oncogene, Src family tyrosine kinase(HCK)
ENSG00000101337	6	3.61272	0.716893	2.89583	-2.17893	TM9SF4	transmembrane 9 superfamily member 4(TM9SF4)
ENSG00000101343	5	20.4282	9.046	11.3822	-2.33624	CRNKL1	crooked neck pre-mRNA splicing factor 1(CRNKL1)
ENSG00000101346	2	3.60347	1.63236	1.97111	-0.338756	POFUT1	protein O-fucosyltransferase 1(POFUT1)
ENSG00000101347	2	10.1966	4.03594	6.16067	-2.12473	SAMHD1	SAM and HD domain containing deoxynucleoside triphosphate triphosphohydrolase 1(SAMHD1)
ENSG00000101350	14	2.34433	0.836796	1.50753	-0.670739	KIF3B	kinesin family member 3B(KIF3B)
ENSG00000101353	14	3.94292	0.94713	2.99579	-2.04866	MROH8	maestro heat like repeat family member 8(MROH8)
ENSG00000101361	14	95.7393	48.8408	46.8985	1.94237	NOP56	NOP56 ribonucleoprotein(NOP56)
ENSG00000101363	20	60.419	24.5446	35.8744	-11.3298	MANBAL	mannosidase beta like(MANBAL)
ENSG00000101365	30	108.883	18.2376	90.6458	-72.4082	IDH3B	isocitrate dehydrogenase (NAD(+)) 3 non-catalytic subunit beta(IDH3B)
ENSG00000101367	1	8.36005	4.15337	4.20667	-0.0533007	MAPRE1	microtubule associated protein RP/EB family member 1(MAPRE1)
ENSG00000101384	5	39.0235	21.6118	17.4118	4.2	JAG1	jagged canonical Notch ligand 1(JAG1)
ENSG00000101391	14	50.5853	26.3247	24.2605	2.06419	CDK5RAP1	CDK5 regulatory subunit associated protein 1(CDK5RAP1)
ENSG00000101400	3	18.9356	9.60558	9.33007	0.275513	SNTA1	syntrophin alpha 1(SNTA1)
ENSG00000101407	20	5.52208	1.50488	4.0172	-2.51232	TTI1	TELO2 interacting protein 1(TTI1)
ENSG00000101412	20	16.0128	5.78223	10.2306	-4.44834	E2F1	E2F transcription factor 1(E2F1)
ENSG00000101413	1	51.3444	35.2849	16.0595	19.2254	RPRD1B	regulation of nuclear pre-mRNA domain containing 1B(RPRD1B)
ENSG00000101417	14	22.4591	9.9971	12.462	-2.46494	PXMP4	peroxisomal membrane protein 4(PXMP4)
ENSG00000101421	20	16.6083	7.31063	9.29763	-1.987	CHMP4B	charged multivesicular body protein 4B(CHMP4B)
ENSG00000101425	59	15.2441	3.38216	11.862	-8.47982	BPI	bactericidal permeability increasing protein(BPI)
ENSG00000101439	46	29.0162	3.04107	25.9752	-22.9341	CST3	cystatin C(CST3)
ENSG00000101442	14	31.3607	14.4919	16.8688	-2.37689	ACTR5	actin related protein 5(ACTR5)
ENSG00000101444	30	64.5398	11.0694	53.4704	-42.401	AHCY	adenosylhomocysteinase(AHCY)
ENSG00000101445	14	58.7287	29.1533	29.5754	-0.42207	PPP1R16B	protein phosphatase 1 regulatory subunit 16B(PPP1R16B)
ENSG00000101447	17	15.129	11.7676	3.36142	8.40618	FAM83D	family with sequence similarity 83 member D(FAM83D)
ENSG00000101452	2	7.91	5.20508	2.70492	2.50017	DHX35	DEAH-box helicase 35(DHX35)
ENSG00000101457	33	118.35	39.1998	79.1503	-39.9505	DNTTIP1	deoxynucleotidyltransferase terminal interacting protein 1(DNTTIP1)
ENSG00000101460	6	50.4168	22.8131	27.6037	-4.79061	MAP1LC3A	microtubule associated protein 1 light chain 3 alpha(MAP1LC3A)
ENSG00000101464	3	46.5943	20.778	25.8163	-5.03836	PIGU	phosphatidylinositol glycan anchor biosynthesis class U(PIGU)
ENSG00000101470	6	5.10237	0.756225	4.34614	-3.58992	TNNC2	troponin C2, fast skeletal type(TNNC2)
ENSG00000101473	20	151.889	74.5647	77.3243	-2.75955	ACOT8	acyl-CoA thioesterase 8(ACOT8)
[truncated: 13,690 more rows]
